# Supplementary material for: The TRPV4 channel links calcium influx to DDX3X activity and viral infectivity
Source: Nat Commun. 2018 Jun 13;9:2307. doi: 10.1038/s41467-018-04776-7 (PMC5998047; doi:10.1038/s41467-018-04776-7)
Supplement: Supplementary file 4 — Supplementary Data 1 [file 41467_2018_4776_MOESM4_ESM.xlsx]

## Sheet: classification of pd hit prots
Both			Control			GSK 10nM
ID	Name	p value	ID2	Name2	p value2	ID	Name	Column1	p value
CON_Trypsin	SWISS-PROT:P00761 TRYP_PIG Trypsin - Sus scrofa Pig	57000000000	Q16643	Drebrin OS=Homo sapiens GN=DBN1 PE=1 SV=4	230000000	Q9UIY3	RWD domain-containing protein 2A OS=Homo sapiens GN=RWDD2A PE=1 SV=1		810000000
P38646	Stress-70 protein, mitochondrial OS=Homo sapiens GN=HSPA9 PE=1 SV=2	7000000000	O43795	Unconventional myosin-Ib OS=Homo sapiens GN=MYO1B PE=1 SV=3	80000000	P34903	Gamma-aminobutyric acid receptor subunit alpha-3 OS=Homo sapiens GN=GABRA3 PE=1 SV=1		630000000
O00571	ATP-dependent RNA helicase DDX3X OS=Homo sapiens GN=DDX3X PE=1 SV=3	2600000000	Q9HBA0	Transient receptor potential cation channel subfamily V member 4 OS=Homo sapiens GN=TRPV4 PE=1 SV=2	130000000	P68400	Casein kinase II subunit alpha OS=Homo sapiens GN=CSNK2A1 PE=1 SV=1		410000000
P01768	Immunoglobulin heavy variable 3-30 OS=Homo sapiens GN=IGHV3-30 PE=1 SV=2	2600000000	P23246	Splicing factor, proline- and glutamine-rich OS=Homo sapiens GN=SFPQ PE=1 SV=2	160000000	Q86XX4	Extracellular matrix protein FRAS1 OS=Homo sapiens GN=FRAS1 PE=1 SV=2		280000000
CON_007248382	TREMBL:Q05B55 Bos taurus Similar to Ig kappa chain C region	2200000000	Q05682	Caldesmon OS=Homo sapiens GN=CALD1 PE=1 SV=3	110000000	A0A0C4DH73	Immunoglobulin kappa variable 1-12 OS=Homo sapiens GN=IGKV1-12 PE=3 SV=1		250000000
P60660	Myosin light polypeptide 6 OS=Homo sapiens GN=MYL6 PE=1 SV=2	2100000000	Q10589	Bone marrow stromal antigen 2 OS=Homo sapiens GN=BST2 PE=1 SV=1	110000000	A3KN83	Protein strawberry notch homolog 1 OS=Homo sapiens GN=SBNO1 PE=1 SV=1		240000000
P19474	E3 ubiquitin-protein ligase TRIM21 OS=Homo sapiens GN=TRIM21 PE=1 SV=1	1800000000	P62979	Ubiquitin-40S ribosomal protein S27a OS=Homo sapiens GN=RPS27A PE=1 SV=2	110000000	Q9NZN9	Aryl-hydrocarbon-interacting protein-like 1 OS=Homo sapiens GN=AIPL1 PE=1 SV=2		230000000
Q16795	NADH dehydrogenase [ubiquinone] 1 alpha subcomplex subunit 9, mitochondrial OS=Homo sapiens GN=NDUFA9 PE=1 SV=2	1800000000	P06396	Gelsolin OS=Homo sapiens GN=GSN PE=1 SV=1	41000000	Q9Y5N1	Histamine H3 receptor OS=Homo sapiens GN=HRH3 PE=1 SV=2		180000000
Q6UXN9	WD repeat-containing protein 82 OS=Homo sapiens GN=WDR82 PE=1 SV=1	1700000000	O75531	Barrier-to-autointegration factor OS=Homo sapiens GN=BANF1 PE=1 SV=1	170000000	P49757	Protein numb homolog OS=Homo sapiens GN=NUMB PE=1 SV=2		130000000
P35579	Myosin-9 OS=Homo sapiens GN=MYH9 PE=1 SV=4	1600000000	Q13501	Sequestosome-1 OS=Homo sapiens GN=SQSTM1 PE=1 SV=1	130000000	Q9BTE7	DCN1-like protein 5 OS=Homo sapiens GN=DCUN1D5 PE=1 SV=1		97000000
CON_006960124	Bos taurus Gene_Symbol=MYH9 Non-muscle myosin heavy chain	1500000000	Q0ZGT2	Nexilin OS=Homo sapiens GN=NEXN PE=1 SV=1	38000000	Q01546	Keratin, type II cytoskeletal 2 oral OS=Homo sapiens GN=KRT76 PE=1 SV=2		95000000
Q9P0W8	Spermatogenesis-associated protein 7 OS=Homo sapiens GN=SPATA7 PE=1 SV=3	1300000000	Q14126	Desmoglein-2 OS=Homo sapiens GN=DSG2 PE=1 SV=2	42000000	Q75QN2	Integrator complex subunit 8 OS=Homo sapiens GN=INTS8 PE=1 SV=1		95000000
P11021	78 kDa glucose-regulated protein OS=Homo sapiens GN=HSPA5 PE=1 SV=2	1000000000	CON_007270171	Bos taurus Gene_Symbol=TPM4 LOC535277 protein	150000000	P01871	Ig mu chain C region OS=Homo sapiens GN=IGHM PE=1 SV=3		94000000
P01834	Ig kappa chain C region OS=Homo sapiens GN=IGKC PE=1 SV=1	970000000	O95816	BAG family molecular chaperone regulator 2 OS=Homo sapiens GN=BAG2 PE=1 SV=1	79000000	P05386	60S acidic ribosomal protein P1 OS=Homo sapiens GN=RPLP1 PE=1 SV=1		89000000
Q92622	Run domain Beclin-1-interacting and cysteine-rich domain-containing protein OS=Homo sapiens GN=RUBCN PE=1 SV=4	910000000	P62847	40S ribosomal protein S24 OS=Homo sapiens GN=RPS24 PE=1 SV=1	60000000	CON_007102503	Bos taurus 44 kDa protein		89000000
P04264	Keratin, type II cytoskeletal 1 OS=Homo sapiens GN=KRT1 PE=1 SV=6	890000000	Q9Y608	Leucine-rich repeat flightless-interacting protein 2 OS=Homo sapiens GN=LRRFIP2 PE=1 SV=1	97000000	P06576	ATP synthase subunit beta, mitochondrial OS=Homo sapiens GN=ATP5B PE=1 SV=3		84000000
Q5T0F9	Coiled-coil and C2 domain-containing protein 1B OS=Homo sapiens GN=CC2D1B PE=1 SV=1	890000000	P17096	High mobility group protein HMG-I/HMG-Y OS=Homo sapiens GN=HMGA1 PE=1 SV=3	390000000	P62854	40S ribosomal protein S26 OS=Homo sapiens GN=RPS26 PE=1 SV=3		82000000
A6NIK2	Leucine-rich repeat-containing protein 10B OS=Homo sapiens GN=LRRC10B PE=4 SV=2	810000000	Q12965	Unconventional myosin-Ie OS=Homo sapiens GN=MYO1E PE=1 SV=2	47000000	CON_007060941	SWISS-PROT:P02662| Bos taurus Gene_Symbol=CSN1S1 Alpha-S1-casein		71000000
P35749	Myosin-11 OS=Homo sapiens GN=MYH11 PE=1 SV=3	780000000	P06753	Tropomyosin alpha-3 chain OS=Homo sapiens GN=TPM3 PE=1 SV=2	120000000	Q10471	Polypeptide N-acetylgalactosaminyltransferase 2 OS=Homo sapiens GN=GALNT2 PE=1 SV=1		60000000
CON_000098652	SWISS-PROT:P13645 Tax_Id=9606 Gene_Symbol=KRT10 Keratin, type I cytoskeletal 10	700000000	Q86SQ0	Pleckstrin homology-like domain family B member 2 OS=Homo sapiens GN=PHLDB2 PE=1 SV=2	54000000	P60953	Cell division control protein 42 homolog OS=Homo sapiens GN=CDC42 PE=1 SV=2		57000000
CON_007083981	SWISS-PROT:P02769 Bos taurus Bovine serum albumin precursor	680000000	Q7L590	Protein MCM10 homolog OS=Homo sapiens GN=MCM10 PE=1 SV=2	26000000	CON_009064451	Bos taurus Gene_Symbol=LDHA 40 kDa protein		56000000
CON_007148761	Bos taurus 63 kDa protein	580000000	Q9BYG4	Partitioning defective 6 homolog gamma OS=Homo sapiens GN=PARD6G PE=1 SV=1	74000000	Q9H336	Cysteine-rich secretory protein LCCL domain-containing 1 OS=Homo sapiens GN=CRISPLD1 PE=2 SV=1		55000000
CON_007085262	SWISS-PROT:P19120| Bos taurus Gene_Symbol=HSPA8 Heat shock cognate 71 kDa protein	560000000	CON_009069521	Bos taurus Gene_Symbol=ACTN1 Alpha-actinin 1	28000000	Q8NG75	Olfactory receptor 5T1 OS=Homo sapiens GN=OR5T1 PE=2 SV=1		53000000
CON_000193593	SWISS-PROT:P35527 Tax_Id=9606 Gene_Symbol=KRT9 Keratin, type I cytoskeletal 9	540000000	O14974	Protein phosphatase 1 regulatory subunit 12A OS=Homo sapiens GN=PPP1R12A PE=1 SV=1	22000000	P45880	Voltage-dependent anion-selective channel protein 2 OS=Homo sapiens GN=VDAC2 PE=1 SV=2		52000000
P24844	Myosin regulatory light polypeptide 9 OS=Homo sapiens GN=MYL9 PE=1 SV=4	530000000	P08865	40S ribosomal protein SA OS=Homo sapiens GN=RPSA PE=1 SV=4	47000000	Q9UL40	Zinc finger protein 346 OS=Homo sapiens GN=ZNF346 PE=1 SV=1		52000000
P68104	Elongation factor 1-alpha 1 OS=Homo sapiens GN=EEF1A1 PE=1 SV=1	490000000	Q5VVW2	GTPase-activating Rap/Ran-GAP domain-like protein 3 OS=Homo sapiens GN=GARNL3 PE=2 SV=2	170000000	Q04941	Proteolipid protein 2 OS=Homo sapiens GN=PLP2 PE=1 SV=1		52000000
P01859	Ig gamma-2 chain C region OS=Homo sapiens GN=IGHG2 PE=1 SV=2	460000000	P62318	Small nuclear ribonucleoprotein Sm D3 OS=Homo sapiens GN=SNRPD3 PE=1 SV=1	70000000	P26641	Elongation factor 1-gamma OS=Homo sapiens GN=EEF1G PE=1 SV=3		50000000
P17066	Heat shock 70 kDa protein 6 OS=Homo sapiens GN=HSPA6 PE=1 SV=2	420000000	Q95604	HLA class I histocompatibility antigen, Cw-17 alpha chain OS=Homo sapiens GN=HLA-C PE=1 SV=1	38000000	Q14956	Transmembrane glycoprotein NMB OS=Homo sapiens GN=GPNMB PE=1 SV=2		48000000
O14950	Myosin regulatory light chain 12B OS=Homo sapiens GN=MYL12B PE=1 SV=2	400000000	Q14247	Src substrate cortactin OS=Homo sapiens GN=CTTN PE=1 SV=2	6000000	P57721	Poly(rC)-binding protein 3 OS=Homo sapiens GN=PCBP3 PE=2 SV=2		46000000
Q96B26	Exosome complex component RRP43 OS=Homo sapiens GN=EXOSC8 PE=1 SV=1	400000000	Q86YZ3	Hornerin OS=Homo sapiens GN=HRNR PE=1 SV=2	1300000	P10412	Histone H1.4 OS=Homo sapiens GN=HIST1H1E PE=1 SV=2	Acetyl [N-Term]	46000000
P07437	Tubulin beta chain OS=Homo sapiens GN=TUBB PE=1 SV=2	370000000	Q9UN86	Ras GTPase-activating protein-binding protein 2 OS=Homo sapiens GN=G3BP2 PE=1 SV=2	87000000	P0C0S5	Histone H2A.Z OS=Homo sapiens GN=H2AFZ PE=1 SV=2		45000000
Q16822	Phosphoenolpyruvate carboxykinase [GTP], mitochondrial OS=Homo sapiens GN=PCK2 PE=1 SV=3	370000000	Q9P0L0	Vesicle-associated membrane protein-associated protein A OS=Homo sapiens GN=VAPA PE=1 SV=3	10000000	Q14764	Major vault protein OS=Homo sapiens GN=MVP PE=1 SV=4		43000000
Q9Y2F5	Little elongation complex subunit 1 OS=Homo sapiens GN=ICE1 PE=1 SV=5	350000000	Q9P0L2	Serine/threonine-protein kinase MARK1 OS=Homo sapiens GN=MARK1 PE=1 SV=2	120000000	P30837	Aldehyde dehydrogenase X, mitochondrial OS=Homo sapiens GN=ALDH1B1 PE=1 SV=3		43000000
CON_006989001	SWISS-PROT:P60712 Bos taurus Actin, cytoplasmic 1	340000000	Q8TF72	Protein Shroom3 OS=Homo sapiens GN=SHROOM3 PE=1 SV=2	460000000	Q08170	Serine/arginine-rich splicing factor 4 OS=Homo sapiens GN=SRSF4 PE=1 SV=2		42000000
O60814	Histone H2B type 1-K OS=Homo sapiens GN=HIST1H2BK PE=1 SV=3	330000000	Q5JWF2	Guanine nucleotide-binding protein G(s) subunit alpha isoforms XLas OS=Homo sapiens GN=GNAS PE=1 SV=2	39000000	P62820	Ras-related protein Rab-1A OS=Homo sapiens GN=RAB1A PE=1 SV=3		41000000
P35637	RNA-binding protein FUS OS=Homo sapiens GN=FUS PE=1 SV=1	330000000	O95425	Supervillin OS=Homo sapiens GN=SVIL PE=1 SV=2	12000000	P48047	ATP synthase subunit O, mitochondrial OS=Homo sapiens GN=ATP5O PE=1 SV=1		41000000
O94856	Neurofascin OS=Homo sapiens GN=NFASC PE=1 SV=4	330000000	Q5TYW1	Zinc finger protein 658 OS=Homo sapiens GN=ZNF658 PE=2 SV=2	170000000	Q9C091	GREB1-like protein OS=Homo sapiens GN=GREB1L PE=2 SV=2		39000000
P68363	Tubulin alpha-1B chain OS=Homo sapiens GN=TUBA1B PE=1 SV=1	320000000	P62841	40S ribosomal protein S15 OS=Homo sapiens GN=RPS15 PE=1 SV=2	150000000	P13639	Elongation factor 2 OS=Homo sapiens GN=EEF2 PE=1 SV=4		39000000
O00193	Small acidic protein OS=Homo sapiens GN=SMAP PE=1 SV=1	310000000	O75475	PC4 and SFRS1-interacting protein OS=Homo sapiens GN=PSIP1 PE=1 SV=1	5200000	Q99623	Prohibitin-2 OS=Homo sapiens GN=PHB2 PE=1 SV=2		38000000
P68371	Tubulin beta-4B chain OS=Homo sapiens GN=TUBB4B PE=1 SV=1	300000000	Q9Y4I1	Unconventional myosin-Va OS=Homo sapiens GN=MYO5A PE=1 SV=2	2600000	P35613	Basigin OS=Homo sapiens GN=BSG PE=1 SV=2		38000000
Q5UIP0	Telomere-associated protein RIF1 OS=Homo sapiens GN=RIF1 PE=1 SV=2	290000000	CON_006957021	SWISS-PROT:Q9TU25| Bos taurus Gene_Symbol=RAC2 Ras-related C3 botulinum toxin substrate 2	28000000	CON_007139284	TREMBL:Q3SX09 Bos taurus similar to HBG protein		37000000
Q9BQE3	Tubulin alpha-1C chain OS=Homo sapiens GN=TUBA1C PE=1 SV=1	270000000	P53999	Activated RNA polymerase II transcriptional coactivator p15 OS=Homo sapiens GN=SUB1 PE=1 SV=3	30000000	Q9BX69	Caspase recruitment domain-containing protein 6 OS=Homo sapiens GN=CARD6 PE=1 SV=2		37000000
Q13509	Tubulin beta-3 chain OS=Homo sapiens GN=TUBB3 PE=1 SV=2	260000000	Q13813	Spectrin alpha chain, non-erythrocytic 1 OS=Homo sapiens GN=SPTAN1 PE=1 SV=3	45000000	Q99729	Heterogeneous nuclear ribonucleoprotein A/B OS=Homo sapiens GN=HNRNPAB PE=1 SV=2		37000000
CON_006971072	SWISS-PROT:Q6B856| Bos taurus Gene_Symbol=TUBB2A Tubulin beta-2B chain	260000000	Q6PIY5	Uncharacterized protein C1orf228 OS=Homo sapiens GN=C1orf228 PE=2 SV=2	120000000	O43813	LanC-like protein 1 OS=Homo sapiens GN=LANCL1 PE=1 SV=1		37000000
B9A064	Immunoglobulin lambda-like polypeptide 5 OS=Homo sapiens GN=IGLL5 PE=2 SV=2	260000000	CON_001360561	SWISS-PROT:P08730-1 Tax_Id=10090 Gene_Symbol=Krt13 Isoform 1 of Keratin, type I cytoskeletal 13	120000000	Q9H5N1	Rab GTPase-binding effector protein 2 OS=Homo sapiens GN=RABEP2 PE=1 SV=2		36000000
CON_007004712	SWISS-PROT:Q08D91| Bos taurus Gene_Symbol=KRT75 Keratin, type II cytoskeletal 75	260000000	O95786	Probable ATP-dependent RNA helicase DDX58 OS=Homo sapiens GN=DDX58 PE=1 SV=2	140000000	Q15907	Ras-related protein Rab-11B OS=Homo sapiens GN=RAB11B PE=1 SV=4		36000000
P62269	40S ribosomal protein S18 OS=Homo sapiens GN=RPS18 PE=1 SV=3	250000000	P49589	Cysteine--tRNA ligase, cytoplasmic OS=Homo sapiens GN=CARS PE=1 SV=3	110000000	P36542	ATP synthase subunit gamma, mitochondrial OS=Homo sapiens GN=ATP5C1 PE=1 SV=1		35000000
P04259	Keratin, type II cytoskeletal 6B OS=Homo sapiens GN=KRT6B PE=1 SV=5	250000000	Q15019	Septin-2 OS=Homo sapiens GN=SEPT2 PE=1 SV=1	28000000	P59998	Actin-related protein 2/3 complex subunit 4 OS=Homo sapiens GN=ARPC4 PE=1 SV=3		34000000
CON_006978511	SWISS-PROT:Q5XQN5 Bos taurus Keratin, type II cytoskeletal 5	250000000	Q8N4Q1	Mitochondrial intermembrane space import and assembly protein 40 OS=Homo sapiens GN=CHCHD4 PE=1 SV=1	41000000	P62136	Serine/threonine-protein phosphatase PP1-alpha catalytic subunit OS=Homo sapiens GN=PPP1CA PE=1 SV=1		33000000
P35908	Keratin, type II cytoskeletal 2 epidermal OS=Homo sapiens GN=KRT2 PE=1 SV=2	240000000	Q96FG2	ELMO domain-containing protein 3 OS=Homo sapiens GN=ELMOD3 PE=1 SV=2	290000000	P49411	Elongation factor Tu, mitochondrial OS=Homo sapiens GN=TUFM PE=1 SV=2		33000000
P09493	Tropomyosin alpha-1 chain OS=Homo sapiens GN=TPM1 PE=1 SV=2	240000000	Q9P0K7	Ankycorbin OS=Homo sapiens GN=RAI14 PE=1 SV=2	31000000	CON_CASB	SWISS-PROT:P02666 Beta-casein - Bos taurus Bovine		33000000
CON_007032682	TREMBL:Q3SX28;Q5KR48 Bos taurus Tropomyosin 2	240000000	Q99698	Lysosomal-trafficking regulator OS=Homo sapiens GN=LYST PE=1 SV=3	170000000	CON_003007257	SWISS-PROT:P02538 Tax_Id=9606 Gene_Symbol=KRT6A Keratin, type II cytoskeletal 6A		31000000
P04350	Tubulin beta-4A chain OS=Homo sapiens GN=TUBB4A PE=1 SV=2	240000000	O75369	Filamin-B OS=Homo sapiens GN=FLNB PE=1 SV=2	28000000	P27824	Calnexin OS=Homo sapiens GN=CANX PE=1 SV=2		31000000
P0CG05	Ig lambda-2 chain C regions OS=Homo sapiens GN=IGLC2 PE=1 SV=1	230000000	Q92804	TATA-binding protein-associated factor 2N OS=Homo sapiens GN=TAF15 PE=1 SV=1	120000000	P39656	Dolichyl-diphosphooligosaccharide--protein glycosyltransferase 48 kDa subunit OS=Homo sapiens GN=DDOST PE=1 SV=4		31000000
Q6YHU6	Thyroid adenoma-associated protein OS=Homo sapiens GN=THADA PE=1 SV=1	230000000	Q9NX63	MICOS complex subunit MIC19 OS=Homo sapiens GN=CHCHD3 PE=1 SV=1	39000000	P35232	Prohibitin OS=Homo sapiens GN=PHB PE=1 SV=1		30000000
Q8TDJ6	DmX-like protein 2 OS=Homo sapiens GN=DMXL2 PE=1 SV=2	230000000	O60496	Docking protein 2 OS=Homo sapiens GN=DOK2 PE=1 SV=2	54000000	P12236	ADP/ATP translocase 3 OS=Homo sapiens GN=SLC25A6 PE=1 SV=4		29000000
P0DMV9	Heat shock 70 kDa protein 1B OS=Homo sapiens GN=HSPA1B PE=1 SV=1	220000000	CON_009122941	Bos taurus Gene_Symbol=LOC100138798 similar to Vl1a protein	150000000	CON_007012681	Bos taurus 47 kDa protein		28000000
P04792	Heat shock protein beta-1 OS=Homo sapiens GN=HSPB1 PE=1 SV=2	220000000	Q01082	Spectrin beta chain, non-erythrocytic 1 OS=Homo sapiens GN=SPTBN1 PE=1 SV=2	47000000	P05556	Integrin beta-1 OS=Homo sapiens GN=ITGB1 PE=1 SV=2		26000000
P15880	40S ribosomal protein S2 OS=Homo sapiens GN=RPS2 PE=1 SV=2	200000000	Q9NZN4	EH domain-containing protein 2 OS=Homo sapiens GN=EHD2 PE=1 SV=2	31000000	Q15369	Transcription elongation factor B polypeptide 1 OS=Homo sapiens GN=TCEB1 PE=1 SV=1		26000000
CON_IPI000058593	SWISS-PROT:O95678 Tax_Id=9606 Gene_Symbol=KRT75 Keratin, type II cytoskeletal 75	200000000	Q9H967	WD repeat-containing protein 76 OS=Homo sapiens GN=WDR76 PE=1 SV=2	49000000	Q5T9A4	ATPase family AAA domain-containing protein 3B OS=Homo sapiens GN=ATAD3B PE=1 SV=1		26000000
Q00839	Heterogeneous nuclear ribonucleoprotein U OS=Homo sapiens GN=HNRNPU PE=1 SV=6	190000000	Q9BTV7	CDK5 and ABL1 enzyme substrate 2 OS=Homo sapiens GN=CABLES2 PE=1 SV=3	110000000	P50991	T-complex protein 1 subunit delta OS=Homo sapiens GN=CCT4 PE=1 SV=4		26000000
P05787	Keratin, type II cytoskeletal 8 OS=Homo sapiens GN=KRT8 PE=1 SV=7	190000000	O15027	Protein transport protein Sec16A OS=Homo sapiens GN=SEC16A PE=1 SV=3	57000000	P08754	Guanine nucleotide-binding protein G(k) subunit alpha OS=Homo sapiens GN=GNAI3 PE=1 SV=3		26000000
CON_006222404	SWISS-PROT:Q3TTY5 Tax_Id=10090 Gene_Symbol=Krt2 Keratin, type II cytoskeletal 2 epidermal	190000000	Q09028	Histone-binding protein RBBP4 OS=Homo sapiens GN=RBBP4 PE=1 SV=3	48000000	P16070	CD44 antigen OS=Homo sapiens GN=CD44 PE=1 SV=3		25000000
P0C0S8	Histone H2A type 1 OS=Homo sapiens GN=HIST1H2AG PE=1 SV=2	190000000	P68032	Actin, alpha cardiac muscle 1 OS=Homo sapiens GN=ACTC1 PE=1 SV=1	2100000000	P09622	Dihydrolipoyl dehydrogenase, mitochondrial OS=Homo sapiens GN=DLD PE=1 SV=2		25000000
CON_004507687	SWISS-PROT:Q04695 Tax_Id=9606 Gene_Symbol=KRT17 Keratin, type I cytoskeletal 17	180000000	Q8NFJ5	Retinoic acid-induced protein 3 OS=Homo sapiens GN=GPRC5A PE=1 SV=2	75000000	Q5T5X7	BEN domain-containing protein 3 OS=Homo sapiens GN=BEND3 PE=1 SV=1		24000000
P09651	Heterogeneous nuclear ribonucleoprotein A1 OS=Homo sapiens GN=HNRNPA1 PE=1 SV=5	180000000	O14818	Proteasome subunit alpha type-7 OS=Homo sapiens GN=PSMA7 PE=1 SV=1	4000000	P50454	Serpin H1 OS=Homo sapiens GN=SERPINH1 PE=1 SV=2		23000000
P62249	40S ribosomal protein S16 OS=Homo sapiens GN=RPS16 PE=1 SV=2	180000000	Q96A49	Synapse-associated protein 1 OS=Homo sapiens GN=SYAP1 PE=1 SV=1	2600000	O94808	Glutamine--fructose-6-phosphate aminotransferase [isomerizing] 2 OS=Homo sapiens GN=GFPT2 PE=1 SV=3		23000000
P34931	Heat shock 70 kDa protein 1-like OS=Homo sapiens GN=HSPA1L PE=1 SV=2	180000000	O60566	Mitotic checkpoint serine/threonine-protein kinase BUB1 beta OS=Homo sapiens GN=BUB1B PE=1 SV=3	1700000000	P18077	60S ribosomal protein L35a OS=Homo sapiens GN=RPL35A PE=1 SV=2		22000000
P08670	Vimentin OS=Homo sapiens GN=VIM PE=1 SV=4	170000000	P50238	Cysteine-rich protein 1 OS=Homo sapiens GN=CRIP1 PE=1 SV=3	25000000	Q6ZS30	Neurobeachin-like protein 1 OS=Homo sapiens GN=NBEAL1 PE=2 SV=3		22000000
P62701	40S ribosomal protein S4, X isoform OS=Homo sapiens GN=RPS4X PE=1 SV=2	160000000	O14639	Actin-binding LIM protein 1 OS=Homo sapiens GN=ABLIM1 PE=1 SV=3	43000000	Q9Y570	Protein phosphatase methylesterase 1 OS=Homo sapiens GN=PPME1 PE=1 SV=3		22000000
P62917	60S ribosomal protein L8 OS=Homo sapiens GN=RPL8 PE=1 SV=2	160000000	P46940	Ras GTPase-activating-like protein IQGAP1 OS=Homo sapiens GN=IQGAP1 PE=1 SV=1	24000000	P20648	Potassium-transporting ATPase alpha chain 1 OS=Homo sapiens GN=ATP4A PE=2 SV=5		21000000
P28799	Granulins OS=Homo sapiens GN=GRN PE=1 SV=2	160000000			total of 71	P20674	Cytochrome c oxidase subunit 5A, mitochondrial OS=Homo sapiens GN=COX5A PE=1 SV=2		21000000
P80723	Brain acid soluble protein 1 OS=Homo sapiens GN=BASP1 PE=1 SV=2	160000000				Q92599	Septin-8 OS=Homo sapiens GN=SEPT8 PE=1 SV=4		21000000
Q07020	60S ribosomal protein L18 OS=Homo sapiens GN=RPL18 PE=1 SV=2	160000000				O15143	Actin-related protein 2/3 complex subunit 1B OS=Homo sapiens GN=ARPC1B PE=1 SV=3		21000000
P06703	Protein S100-A6 OS=Homo sapiens GN=S100A6 PE=1 SV=1	160000000				P15311	Ezrin OS=Homo sapiens GN=EZR PE=1 SV=4		19000000
P22626	Heterogeneous nuclear ribonucleoproteins A2/B1 OS=Homo sapiens GN=HNRNPA2B1 PE=1 SV=2	150000000				Q76KP1	N-acetyl-beta-glucosaminyl-glycoprotein 4-beta-N-acetylgalactosaminyltransferase 1 OS=Homo sapiens GN=B4GALNT4 PE=1 SV=1		19000000
P62241	40S ribosomal protein S8 OS=Homo sapiens GN=RPS8 PE=1 SV=2	150000000				Q07065	Cytoskeleton-associated protein 4 OS=Homo sapiens GN=CKAP4 PE=1 SV=2		19000000
P68366	Tubulin alpha-4A chain OS=Homo sapiens GN=TUBA4A PE=1 SV=1	150000000				Q15365	Poly(rC)-binding protein 1 OS=Homo sapiens GN=PCBP1 PE=1 SV=2		18000000
Q9C0E2	Exportin-4 OS=Homo sapiens GN=XPO4 PE=1 SV=2	150000000				Q14498	RNA-binding protein 39 OS=Homo sapiens GN=RBM39 PE=1 SV=2		18000000
Q7Z478	ATP-dependent RNA helicase DHX29 OS=Homo sapiens GN=DHX29 PE=1 SV=2	150000000				P35030	Trypsin-3 OS=Homo sapiens GN=PRSS3 PE=1 SV=2		17000000
CON_IPI0030695910	SWISS-PROT:P08729 Tax_Id=9606 Gene_Symbol=KRT7 Keratin, type II cytoskeletal 7	140000000				P07814	Bifunctional glutamate/proline--tRNA ligase OS=Homo sapiens GN=EPRS PE=1 SV=5		16000000
P10809	60 kDa heat shock protein, mitochondrial OS=Homo sapiens GN=HSPD1 PE=1 SV=2	140000000				P51116	Fragile X mental retardation syndrome-related protein 2 OS=Homo sapiens GN=FXR2 PE=1 SV=2		14000000
P62424	60S ribosomal protein L7a OS=Homo sapiens GN=RPL7A PE=1 SV=2	140000000				P43121	Cell surface glycoprotein MUC18 OS=Homo sapiens GN=MCAM PE=1 SV=2		13000000
P67809	Nuclease-sensitive element-binding protein 1 OS=Homo sapiens GN=YBX1 PE=1 SV=3	140000000				P46777	60S ribosomal protein L5 OS=Homo sapiens GN=RPL5 PE=1 SV=3		13000000
P62913	60S ribosomal protein L11 OS=Homo sapiens GN=RPL11 PE=1 SV=2	140000000				Q14157	Ubiquitin-associated protein 2-like OS=Homo sapiens GN=UBAP2L PE=1 SV=2		13000000
P82909	28S ribosomal protein S36, mitochondrial OS=Homo sapiens GN=MRPS36 PE=1 SV=2	140000000				Q9H3N1	Thioredoxin-related transmembrane protein 1 OS=Homo sapiens GN=TMX1 PE=1 SV=1		12000000
P47914	60S ribosomal protein L29 OS=Homo sapiens GN=RPL29 PE=1 SV=2	140000000				Q6P158	Putative ATP-dependent RNA helicase DHX57 OS=Homo sapiens GN=DHX57 PE=1 SV=2		12000000
P01624	Immunoglobulin kappa variable 3-15 OS=Homo sapiens GN=IGKV3-15 PE=1 SV=2	140000000				O75396	Vesicle-trafficking protein SEC22b OS=Homo sapiens GN=SEC22B PE=1 SV=4		12000000
Q7Z406	Myosin-14 OS=Homo sapiens GN=MYH14 PE=1 SV=2	130000000				Q96BM9	ADP-ribosylation factor-like protein 8A OS=Homo sapiens GN=ARL8A PE=1 SV=1		11000000
P39019	40S ribosomal protein S19 OS=Homo sapiens GN=RPS19 PE=1 SV=2	130000000				P38919	Eukaryotic initiation factor 4A-III OS=Homo sapiens GN=EIF4A3 PE=1 SV=4	Acetyl [N-Term]	11000000
P39023	60S ribosomal protein L3 OS=Homo sapiens GN=RPL3 PE=1 SV=2	130000000				P57088	Transmembrane protein 33 OS=Homo sapiens GN=TMEM33 PE=1 SV=2		8900000
Q02878	60S ribosomal protein L6 OS=Homo sapiens GN=RPL6 PE=1 SV=3	130000000				P41252	Isoleucine--tRNA ligase, cytoplasmic OS=Homo sapiens GN=IARS PE=1 SV=2		8800000
P62273	40S ribosomal protein S29 OS=Homo sapiens GN=RPS29 PE=1 SV=2	130000000				Q9BS26	Endoplasmic reticulum resident protein 44 OS=Homo sapiens GN=ERP44 PE=1 SV=1		7500000
CON_IPI002908572	SWISS-PROT:P12035 Tax_Id=9606 Gene_Symbol=KRT3 Keratin, type II cytoskeletal 3	130000000							total of 93
P04433	Immunoglobulin kappa variable 3-11 OS=Homo sapiens GN=IGKV3-11 PE=1 SV=1	130000000
CON_MSA	SWISS-PROT:P07724 Serum albumin - Mus musculus Mouse	120000000
P36578	60S ribosomal protein L4 OS=Homo sapiens GN=RPL4 PE=1 SV=5	120000000
P61247	40S ribosomal protein S3a OS=Homo sapiens GN=RPS3A PE=1 SV=2	120000000
Q7Z739	YTH domain-containing family protein 3 OS=Homo sapiens GN=YTHDF3 PE=1 SV=1	120000000
P62266	40S ribosomal protein S23 OS=Homo sapiens GN=RPS23 PE=1 SV=3	120000000
CON_IPI004686963	SWISS-PROT:Q6IFX2 Tax_Id=10090 Gene_Symbol=Krt42 Keratin, type I cytoskeletal 42	120000000
P01857	Ig gamma-1 chain C region OS=Homo sapiens GN=IGHG1 PE=1 SV=1	120000000
P35580	Myosin-10 OS=Homo sapiens GN=MYH10 PE=1 SV=3	110000000
P08238	Heat shock protein HSP 90-beta OS=Homo sapiens GN=HSP90AB1 PE=1 SV=4	110000000
P23396	40S ribosomal protein S3 OS=Homo sapiens GN=RPS3 PE=1 SV=2	110000000
Q06830	Peroxiredoxin-1 OS=Homo sapiens GN=PRDX1 PE=1 SV=1	110000000
P18124	60S ribosomal protein L7 OS=Homo sapiens GN=RPL7 PE=1 SV=1	110000000
Q8IWS0	PHD finger protein 6 OS=Homo sapiens GN=PHF6 PE=1 SV=1	110000000
P61353	60S ribosomal protein L27 OS=Homo sapiens GN=RPL27 PE=1 SV=2	110000000
P14618	Pyruvate kinase PKM OS=Homo sapiens GN=PKM PE=1 SV=4	110000000
P40429	60S ribosomal protein L13a OS=Homo sapiens GN=RPL13A PE=1 SV=2	110000000
P50914	60S ribosomal protein L14 OS=Homo sapiens GN=RPL14 PE=1 SV=4	110000000
P49207	60S ribosomal protein L34 OS=Homo sapiens GN=RPL34 PE=1 SV=3	110000000
P01614	Immunoglobulin kappa variable 2D-40 OS=Homo sapiens GN=IGKV2D-40 PE=1 SV=2	110000000
Q2HXU8	C-type lectin domain family 12 member B OS=Homo sapiens GN=CLEC12B PE=1 SV=1	110000000
Q8IYU4	Ubiquilin-like protein OS=Homo sapiens GN=UBQLNL PE=2 SV=3	110000000
P63261	Actin, cytoplasmic 2 OS=Homo sapiens GN=ACTG1 PE=1 SV=1	110000000
P62280	40S ribosomal protein S11 OS=Homo sapiens GN=RPS11 PE=1 SV=3	100000000
P62906	60S ribosomal protein L10a OS=Homo sapiens GN=RPL10A PE=1 SV=2	100000000
P62277	40S ribosomal protein S13 OS=Homo sapiens GN=RPS13 PE=1 SV=2	100000000
P62263	40S ribosomal protein S14 OS=Homo sapiens GN=RPS14 PE=1 SV=3	100000000
P62851	40S ribosomal protein S25 OS=Homo sapiens GN=RPS25 PE=1 SV=1	100000000
P01619	Immunoglobulin kappa variable 3-20 OS=Homo sapiens GN=IGKV3-20 PE=1 SV=2	100000000
P61313	60S ribosomal protein L15 OS=Homo sapiens GN=RPL15 PE=1 SV=2	98000000
Q01650	Large neutral amino acids transporter small subunit 1 OS=Homo sapiens GN=SLC7A5 PE=1 SV=2	98000000
P31943	Heterogeneous nuclear ribonucleoprotein H OS=Homo sapiens GN=HNRNPH1 PE=1 SV=4	96000000
P83731	60S ribosomal protein L24 OS=Homo sapiens GN=RPL24 PE=1 SV=1	96000000
O00159	Unconventional myosin-Ic OS=Homo sapiens GN=MYO1C PE=1 SV=4	95000000
P42677	40S ribosomal protein S27 OS=Homo sapiens GN=RPS27 PE=1 SV=3	95000000
Q08J23	tRNA (cytosine(34)-C(5))-methyltransferase OS=Homo sapiens GN=NSUN2 PE=1 SV=2	94000000
P07355	Annexin A2 OS=Homo sapiens GN=ANXA2 PE=1 SV=2	94000000
P46776	60S ribosomal protein L27a OS=Homo sapiens GN=RPL27A PE=1 SV=2	94000000
P62861	40S ribosomal protein S30 OS=Homo sapiens GN=FAU PE=1 SV=1	94000000
P18621	60S ribosomal protein L17 OS=Homo sapiens GN=RPL17 PE=1 SV=3	93000000
P62158	Calmodulin OS=Homo sapiens GN=CALM1 PE=1 SV=2	93000000
P62891	60S ribosomal protein L39 OS=Homo sapiens GN=RPL39 PE=1 SV=2	93000000
P30050	60S ribosomal protein L12 OS=Homo sapiens GN=RPL12 PE=1 SV=1	92000000
P13987	CD59 glycoprotein OS=Homo sapiens GN=CD59 PE=1 SV=1	92000000
CON_007073201	SWISS-PROT:Q3SZI4| Bos taurus Gene_Symbol=YWHAQ 14-3-3 protein theta	91000000
Q00325	Phosphate carrier protein, mitochondrial OS=Homo sapiens GN=SLC25A3 PE=1 SV=2	91000000
P04406	Glyceraldehyde-3-phosphate dehydrogenase OS=Homo sapiens GN=GAPDH PE=1 SV=3	90000000
P11310	Medium-chain specific acyl-CoA dehydrogenase, mitochondrial OS=Homo sapiens GN=ACADM PE=1 SV=1	90000000
P27635	60S ribosomal protein L10 OS=Homo sapiens GN=RPL10 PE=1 SV=4	89000000
P62829	60S ribosomal protein L23 OS=Homo sapiens GN=RPL23 PE=1 SV=1	87000000
P84090	Enhancer of rudimentary homolog OS=Homo sapiens GN=ERH PE=1 SV=1	87000000
CON_006918612	TREMBL:Q1RMN8 Bos taurus Similar to Immunoglobulin lambda-like polypeptide 1	87000000
P62899	60S ribosomal protein L31 OS=Homo sapiens GN=RPL31 PE=1 SV=1	86000000
Q9H1K1	Iron-sulfur cluster assembly enzyme ISCU, mitochondrial OS=Homo sapiens GN=ISCU PE=1 SV=2	86000000
P46778	60S ribosomal protein L21 OS=Homo sapiens GN=RPL21 PE=1 SV=2	85000000
P08195	4F2 cell-surface antigen heavy chain OS=Homo sapiens GN=SLC3A2 PE=1 SV=3	84000000
CON_007071011	SWISS-PROT:P12763 Bos taurus Alpha-2-HS-glycoprotein precursor	83000000
P51991	Heterogeneous nuclear ribonucleoprotein A3 OS=Homo sapiens GN=HNRNPA3 PE=1 SV=2	83000000
P25705	ATP synthase subunit alpha, mitochondrial OS=Homo sapiens GN=ATP5A1 PE=1 SV=1	82000000
P62750	60S ribosomal protein L23a OS=Homo sapiens GN=RPL23A PE=1 SV=1	82000000
P05783	Keratin, type I cytoskeletal 18 OS=Homo sapiens GN=KRT18 PE=1 SV=2	80000000
P46779	60S ribosomal protein L28 OS=Homo sapiens GN=RPL28 PE=1 SV=3	80000000
P63173	60S ribosomal protein L38 OS=Homo sapiens GN=RPL38 PE=1 SV=2	80000000
P21333	Filamin-A OS=Homo sapiens GN=FLNA PE=1 SV=4	79000000
P62910	60S ribosomal protein L32 OS=Homo sapiens GN=RPL32 PE=1 SV=2	79000000
P07910	Heterogeneous nuclear ribonucleoproteins C1/C2 OS=Homo sapiens GN=HNRNPC PE=1 SV=4	78000000
CON_006997002	SWISS-PROT:Q5E9F7| Bos taurus Gene_Symbol=CFL1 Cofilin-1	78000000
P21291	Cysteine and glycine-rich protein 1 OS=Homo sapiens GN=CSRP1 PE=1 SV=3	77000000
P11940	Polyadenylate-binding protein 1 OS=Homo sapiens GN=PABPC1 PE=1 SV=2	76000000
P42766	60S ribosomal protein L35 OS=Homo sapiens GN=RPL35 PE=1 SV=2	75000000
P46782	40S ribosomal protein S5 OS=Homo sapiens GN=RPS5 PE=1 SV=4	72000000
P05387	60S acidic ribosomal protein P2 OS=Homo sapiens GN=RPLP2 PE=1 SV=1	72000000
P68431	Histone H3.1 OS=Homo sapiens GN=HIST1H3A PE=1 SV=2	72000000
CON_001129471	SWISS-PROT:P19001 Tax_Id=10090 Gene_Symbol=Krt19 Keratin, type I cytoskeletal 19	72000000
P31942	Heterogeneous nuclear ribonucleoprotein H3 OS=Homo sapiens GN=HNRNPH3 PE=1 SV=2	71000000
P26373	60S ribosomal protein L13 OS=Homo sapiens GN=RPL13 PE=1 SV=4	70000000
Q92734	Protein TFG OS=Homo sapiens GN=TFG PE=1 SV=2	70000000
P60866	40S ribosomal protein S20 OS=Homo sapiens GN=RPS20 PE=1 SV=1	70000000
O14523	C2 domain-containing protein 2-like OS=Homo sapiens GN=C2CD2L PE=1 SV=3	70000000
Q9Y3Z3	Deoxynucleoside triphosphate triphosphohydrolase SAMHD1 OS=Homo sapiens GN=SAMHD1 PE=1 SV=2	69000000
P19338	Nucleolin OS=Homo sapiens GN=NCL PE=1 SV=3	69000000
P61254	60S ribosomal protein L26 OS=Homo sapiens GN=RPL26 PE=1 SV=1	68000000
Q9Y5A9	YTH domain-containing family protein 2 OS=Homo sapiens GN=YTHDF2 PE=1 SV=2	68000000
P62736	Actin, aortic smooth muscle OS=Homo sapiens GN=ACTA2 PE=1 SV=1	67000000
P05141	ADP/ATP translocase 2 OS=Homo sapiens GN=SLC25A5 PE=1 SV=7	66000000
P16403	Histone H1.2 OS=Homo sapiens GN=HIST1H1C PE=1 SV=2	66000000
P29692	Elongation factor 1-delta OS=Homo sapiens GN=EEF1D PE=1 SV=5	66000000
P09382	Galectin-1 OS=Homo sapiens GN=LGALS1 PE=1 SV=2	65000000
P84103	Serine/arginine-rich splicing factor 3 OS=Homo sapiens GN=SRSF3 PE=1 SV=1	65000000
CON_006974121	Bos taurus 12 kDa protein	64000000
P52907	F-actin-capping protein subunit alpha-1 OS=Homo sapiens GN=CAPZA1 PE=1 SV=3	63000000
CON_000098673	SWISS-PROT:P13647 Tax_Id=9606 Gene_Symbol=KRT5 Keratin, type II cytoskeletal 5	63000000
P46783	40S ribosomal protein S10 OS=Homo sapiens GN=RPS10 PE=1 SV=1	63000000
P62873	Guanine nucleotide-binding protein G(I)/G(S)/G(T) subunit beta-1 OS=Homo sapiens GN=GNB1 PE=1 SV=3	63000000
P08708	40S ribosomal protein S17 OS=Homo sapiens GN=RPS17 PE=1 SV=2	62000000
P80748	Immunoglobulin lambda variable 3-21 OS=Homo sapiens GN=IGLV3-21 PE=1 SV=2	62000000
Q9NYL9	Tropomodulin-3 OS=Homo sapiens GN=TMOD3 PE=1 SV=1	61000000
Q4G0N4	NAD kinase 2, mitochondrial OS=Homo sapiens GN=NADK2 PE=1 SV=2	61000000
Q8WX93	Palladin OS=Homo sapiens GN=PALLD PE=1 SV=3	60000000
P25398	40S ribosomal protein S12 OS=Homo sapiens GN=RPS12 PE=1 SV=3	60000000
P62081	40S ribosomal protein S7 OS=Homo sapiens GN=RPS7 PE=1 SV=1	60000000
Q14103	Heterogeneous nuclear ribonucleoprotein D0 OS=Homo sapiens GN=HNRNPD PE=1 SV=1	60000000
P83881	60S ribosomal protein L36a OS=Homo sapiens GN=RPL36A PE=1 SV=2	60000000
CON_007144053	SWISS-PROT:Q5KR47-2| Bos taurus Gene_Symbol=TPM3 Isoform 2 of Tropomyosin alpha-3 chain	59000000
O43390	Heterogeneous nuclear ribonucleoprotein R OS=Homo sapiens GN=HNRNPR PE=1 SV=1	59000000
CON_007175612	SWISS-PROT:Q24K22| Bos taurus Gene_Symbol=MST1 Hepatocyte growth factor-like protein	59000000
Q9BUJ2	Heterogeneous nuclear ribonucleoprotein U-like protein 1 OS=Homo sapiens GN=HNRNPUL1 PE=1 SV=2	58000000
P16401	Histone H1.5 OS=Homo sapiens GN=HIST1H1B PE=1 SV=3	58000000
P21796	Voltage-dependent anion-selective channel protein 1 OS=Homo sapiens GN=VDAC1 PE=1 SV=2	58000000
P42166	Lamina-associated polypeptide 2, isoform alpha OS=Homo sapiens GN=TMPO PE=1 SV=2	58000000
Q02543	60S ribosomal protein L18a OS=Homo sapiens GN=RPL18A PE=1 SV=2	58000000
Q9UBI6	Guanine nucleotide-binding protein G(I)/G(S)/G(O) subunit gamma-12 OS=Homo sapiens GN=GNG12 PE=1 SV=3	58000000
P47756	F-actin-capping protein subunit beta OS=Homo sapiens GN=CAPZB PE=1 SV=4	57000000
P84098	60S ribosomal protein L19 OS=Homo sapiens GN=RPL19 PE=1 SV=1	57000000
Q01844	RNA-binding protein EWS OS=Homo sapiens GN=EWSR1 PE=1 SV=1	56000000
P04899	Guanine nucleotide-binding protein G(i) subunit alpha-2 OS=Homo sapiens GN=GNAI2 PE=1 SV=3	55000000
Q9BYZ2	L-lactate dehydrogenase A-like 6B OS=Homo sapiens GN=LDHAL6B PE=1 SV=3	54000000
P35268	60S ribosomal protein L22 OS=Homo sapiens GN=RPL22 PE=1 SV=2	54000000
P46781	40S ribosomal protein S9 OS=Homo sapiens GN=RPS9 PE=1 SV=3	52000000
Q15233	Non-POU domain-containing octamer-binding protein OS=Homo sapiens GN=NONO PE=1 SV=4	52000000
CON_007212703	SWISS-PROT:P05785| Bos taurus Gene_Symbol=KRT14 keratin 19 isoform 8	52000000
CON_003844445	SWISS-PROT:P02533 Tax_Id=9606 Gene_Symbol=KRT14 Keratin, type I cytoskeletal 14	52000000
P13646	Keratin, type I cytoskeletal 13 OS=Homo sapiens GN=KRT13 PE=1 SV=4	52000000
P06733	Alpha-enolase OS=Homo sapiens GN=ENO1 PE=1 SV=2	51000000
P62753	40S ribosomal protein S6 OS=Homo sapiens GN=RPS6 PE=1 SV=1	50000000
Q9UJX6	Anaphase-promoting complex subunit 2 OS=Homo sapiens GN=ANAPC2 PE=1 SV=1	50000000
Q14296	Fas-activated serine/threonine kinase OS=Homo sapiens GN=FASTK PE=1 SV=1	50000000
P62805	Histone H4 OS=Homo sapiens GN=HIST1H4A PE=1 SV=2	49000000
P52272	Heterogeneous nuclear ribonucleoprotein M OS=Homo sapiens GN=HNRNPM PE=1 SV=3	48000000
P62244	40S ribosomal protein S15a OS=Homo sapiens GN=RPS15A PE=1 SV=2	46000000
Q96PK6	RNA-binding protein 14 OS=Homo sapiens GN=RBM14 PE=1 SV=2	46000000
P62316	Small nuclear ribonucleoprotein Sm D2 OS=Homo sapiens GN=SNRPD2 PE=1 SV=1	46000000
P06748	Nucleophosmin OS=Homo sapiens GN=NPM1 PE=1 SV=2	45000000
P12956	X-ray repair cross-complementing protein 6 OS=Homo sapiens GN=XRCC6 PE=1 SV=2	44000000
P12268	Inosine-5'-monophosphate dehydrogenase 2 OS=Homo sapiens GN=IMPDH2 PE=1 SV=2	44000000
P61513	60S ribosomal protein L37a OS=Homo sapiens GN=RPL37A PE=1 SV=2	43000000
P62937	Peptidyl-prolyl cis-trans isomerase A OS=Homo sapiens GN=PPIA PE=1 SV=2	43000000
O60656	UDP-glucuronosyltransferase 1-9 OS=Homo sapiens GN=UGT1A9 PE=1 SV=1	43000000
P06312	Immunoglobulin kappa variable 4-1 OS=Homo sapiens GN=IGKV4-1 PE=1 SV=1	43000000
P62826	GTP-binding nuclear protein Ran OS=Homo sapiens GN=RAN PE=1 SV=3	42000000
P67936	Tropomyosin alpha-4 chain OS=Homo sapiens GN=TPM4 PE=1 SV=3	41000000
P17844	Probable ATP-dependent RNA helicase DDX5 OS=Homo sapiens GN=DDX5 PE=1 SV=1	41000000
P49023	Paxillin OS=Homo sapiens GN=PXN PE=1 SV=3	41000000
Q96AG4	Leucine-rich repeat-containing protein 59 OS=Homo sapiens GN=LRRC59 PE=1 SV=1	40000000
Q15370	Transcription elongation factor B polypeptide 2 OS=Homo sapiens GN=TCEB2 PE=1 SV=1	40000000
Q14444	Caprin-1 OS=Homo sapiens GN=CAPRIN1 PE=1 SV=2	39000000
P27105	Erythrocyte band 7 integral membrane protein OS=Homo sapiens GN=STOM PE=1 SV=3	39000000
CON_007129341	TREMBL:Q3ZBS7 Bos taurus Vitronectin	38000000
P32969	60S ribosomal protein L9 OS=Homo sapiens GN=RPL9 PE=1 SV=1	38000000
P62879	Guanine nucleotide-binding protein G(I)/G(S)/G(T) subunit beta-2 OS=Homo sapiens GN=GNB2 PE=1 SV=3	38000000
P31689	DnaJ homolog subfamily A member 1 OS=Homo sapiens GN=DNAJA1 PE=1 SV=2	37000000
Q09666	Neuroblast differentiation-associated protein AHNAK OS=Homo sapiens GN=AHNAK PE=1 SV=2	36000000
P02545	Prelamin-A/C OS=Homo sapiens GN=LMNA PE=1 SV=1	36000000
O14979	Heterogeneous nuclear ribonucleoprotein D-like OS=Homo sapiens GN=HNRNPDL PE=1 SV=3	36000000
Q9BRL6	Serine/arginine-rich splicing factor 8 OS=Homo sapiens GN=SRSF8 PE=1 SV=1	36000000
O43175	D-3-phosphoglycerate dehydrogenase OS=Homo sapiens GN=PHGDH PE=1 SV=4	35000000
Q96HC4	PDZ and LIM domain protein 5 OS=Homo sapiens GN=PDLIM5 PE=1 SV=5	35000000
Q08211	ATP-dependent RNA helicase A OS=Homo sapiens GN=DHX9 PE=1 SV=4	33000000
P22061	Protein-L-isoaspartate(D-aspartate) O-methyltransferase OS=Homo sapiens GN=PCMT1 PE=1 SV=4	33000000
P09874	Poly [ADP-ribose] polymerase 1 OS=Homo sapiens GN=PARP1 PE=1 SV=4	32000000
Q0D2K0	Magnesium transporter NIPA4 OS=Homo sapiens GN=NIPAL4 PE=1 SV=3	32000000
O43155	Leucine-rich repeat transmembrane protein FLRT2 OS=Homo sapiens GN=FLRT2 PE=1 SV=1	32000000
Q9P032	NADH dehydrogenase [ubiquinone] 1 alpha subcomplex assembly factor 4 OS=Homo sapiens GN=NDUFAF4 PE=1 SV=1	32000000
O43707	Alpha-actinin-4 OS=Homo sapiens GN=ACTN4 PE=1 SV=2	31000000
Q9BUF5	Tubulin beta-6 chain OS=Homo sapiens GN=TUBB6 PE=1 SV=1	31000000
Q9Y3U8	60S ribosomal protein L36 OS=Homo sapiens GN=RPL36 PE=1 SV=3	31000000
Q9UPQ0	LIM and calponin homology domains-containing protein 1 OS=Homo sapiens GN=LIMCH1 PE=1 SV=4	30000000
Q5GLZ8	Probable E3 ubiquitin-protein ligase HERC4 OS=Homo sapiens GN=HERC4 PE=1 SV=1	30000000
P57679	Ellis-van Creveld syndrome protein OS=Homo sapiens GN=EVC PE=1 SV=1	30000000
CON_006926393	Bos taurus Gene_Symbol=GLIPR2 GLI pathogenesis-related 2	29000000
P50990	T-complex protein 1 subunit theta OS=Homo sapiens GN=CCT8 PE=1 SV=4	27000000
Q8N6U8	G-protein coupled receptor 161 OS=Homo sapiens GN=GPR161 PE=2 SV=1	27000000
Q00610	Clathrin heavy chain 1 OS=Homo sapiens GN=CLTC PE=1 SV=5	26000000
Q13310	Polyadenylate-binding protein 4 OS=Homo sapiens GN=PABPC4 PE=1 SV=1	26000000
P61978	Heterogeneous nuclear ribonucleoprotein K OS=Homo sapiens GN=HNRNPK PE=1 SV=1	26000000
Q96T21	Selenocysteine insertion sequence-binding protein 2 OS=Homo sapiens GN=SECISBP2 PE=1 SV=2	26000000
P18085	ADP-ribosylation factor 4 OS=Homo sapiens GN=ARF4 PE=1 SV=3	25000000
P58107	Epiplakin OS=Homo sapiens GN=EPPK1 PE=1 SV=2	25000000
P62888	60S ribosomal protein L30 OS=Homo sapiens GN=RPL30 PE=1 SV=2	24000000
Q9NR12	PDZ and LIM domain protein 7 OS=Homo sapiens GN=PDLIM7 PE=1 SV=1	24000000
Q15149	Plectin OS=Homo sapiens GN=PLEC PE=1 SV=3	23000000
P05186	Alkaline phosphatase, tissue-nonspecific isozyme OS=Homo sapiens GN=ALPL PE=1 SV=4	22000000
P38159	RNA-binding motif protein, X chromosome OS=Homo sapiens GN=RBMX PE=1 SV=3	22000000
P49368	T-complex protein 1 subunit gamma OS=Homo sapiens GN=CCT3 PE=1 SV=4	21000000
P13010	X-ray repair cross-complementing protein 5 OS=Homo sapiens GN=XRCC5 PE=1 SV=3	20000000
CON_006957761	SWISS-PROT:P61223| Bos taurus Gene_Symbol=RAP1B Ras-related protein Rap-1b	20000000
P17987	T-complex protein 1 subunit alpha OS=Homo sapiens GN=TCP1 PE=1 SV=1	18000000
Q9ULV4	Coronin-1C OS=Homo sapiens GN=CORO1C PE=1 SV=1	17000000
Q07955	Serine/arginine-rich splicing factor 1 OS=Homo sapiens GN=SRSF1 PE=1 SV=2	17000000
CON_007095905	Bos taurus Gene_Symbol=KRT4 KRT4 protein	16000000
Q16891	MICOS complex subunit MIC60 OS=Homo sapiens GN=IMMT PE=1 SV=1	14000000
Q9UHB6	LIM domain and actin-binding protein 1 OS=Homo sapiens GN=LIMA1 PE=1 SV=1	11000000
Q13045	Protein flightless-1 homolog OS=Homo sapiens GN=FLII PE=1 SV=2	5800000
		total of 287

## Sheet: proteins
				161027 S PDMV 01_GSK	161027 S PDMV 02_Control
Master	Accession	Description	Modifications	Areas: F1: Sample_	Areas: F2: Sample	# Peptides Mascot	# Protein Groups	# Unique Peptides	# Peptides	# PSMs	MW [kDa]	# AAs	Coverage	# Decoy Proteins Mascot	Exp. q-value Mascot	calc. pI	Protein FDR Confidence Mascot	emPAI	Score Mascot
IsMasterProtein	CON_Trypsin	SWISS-PROT:P00761 TRYP_PIG Trypsin - Sus scrofa Pig		57000000000	60000000000	5	1	5	5	44	24.394	231	28.5714	0	0	7.18	High	2.455	1482.07
IsMasterProtein	P38646	Stress-70 protein, mitochondrial OS=Homo sapiens GN=HSPA9 PE=1 SV=2		7000000000	9100000000	59	1	58	59	289	73.635	679	69.0722	0	0	6.16	High	167.761	11121.6
IsMasterProtein	O00571	ATP-dependent RNA helicase DDX3X OS=Homo sapiens GN=DDX3X PE=1 SV=3		2600000000	1600000000	56	1	55	56	225	73.198	662	70.2417	0	0	7.18	High	70.969	6288.58
IsMasterProtein	P01768	Immunoglobulin heavy variable 3-30 OS=Homo sapiens GN=IGHV3-30 PE=1 SV=2		2600000000	2900000000	2	1	2	2	9	12.938	117	22.2222	0	0	8.92	High	2.728	205.645
IsMasterProtein	CON_007248382	TREMBL:Q05B55 Bos taurus Similar to Ig kappa chain C region		2200000000	2000000000	1	1	1	1	3	26.574	240	2.91667	53	0.0699208	6.54	Low	0.212	39.6801
IsMasterProtein	P60660	Myosin light polypeptide 6 OS=Homo sapiens GN=MYL6 PE=1 SV=2	Acetyl [N-Term]	2100000000	11000000000	14	1	14	14	70	16.919	151	96.0265	0	0	4.65	High	122.285	2374.88
IsMasterProtein	P19474	E3 ubiquitin-protein ligase TRIM21 OS=Homo sapiens GN=TRIM21 PE=1 SV=1		1800000000	1900000000	25	1	25	25	96	54.135	475	50.5263	0	0	6.38	High	10.602	2553.91
IsMasterProtein	Q16795	NADH dehydrogenase [ubiquinone] 1 alpha subcomplex subunit 9, mitochondrial OS=Homo sapiens GN=NDUFA9 PE=1 SV=2		1800000000	2200000000	1	1	1	1	2	42.483	377	1.85676	128	0.152563	9.8	Low	0.086	24.22
IsMasterProtein	Q6UXN9	WD repeat-containing protein 82 OS=Homo sapiens GN=WDR82 PE=1 SV=1		1700000000	2300000000	1	1	1	1	6	35.056	313	2.23642	32	0.0496124	7.69	Medium	0.122	61.7562
IsMasterProtein	P35579	Myosin-9 OS=Homo sapiens GN=MYH9 PE=1 SV=4	Acetyl [N-Term]	1600000000	14000000000	243	1	213	243	1030	226.392	1960	78.5204	0	0	5.6	High	1402.74	34279.8
IsMasterProtein	CON_006960124	Bos taurus Gene_Symbol=MYH9 Non-muscle myosin heavy chain		1500000000	14000000000	176	0	147	176	707	227.461	1969	57.5927	0	0	5.6	High	160.921	22891.6
IsMasterProtein	Q9P0W8	Spermatogenesis-associated protein 7 OS=Homo sapiens GN=SPATA7 PE=1 SV=3		1300000000	1800000000	1	1	1	1	2	67.677	599	1.16861	92	0.114002	6.29	Low	0.051	30.3985
IsMasterProtein	P11021	78 kDa glucose-regulated protein OS=Homo sapiens GN=HSPA5 PE=1 SV=2		1000000000	1500000000	45	1	43	45	157	72.288	654	60.0917	0	0	5.16	High	23.561	5445.31
IsMasterProtein	P01834	Ig kappa chain C region OS=Homo sapiens GN=IGKC PE=1 SV=1		970000000	1200000000	8	1	8	8	31	11.602	106	88.6792	0	0	5.87	High	250.189	1361.24
IsMasterProtein	Q92622	Run domain Beclin-1-interacting and cysteine-rich domain-containing protein OS=Homo sapiens GN=RUBCN PE=1 SV=4		910000000	1200000000	1	1	1	1	3	108.553	972	0.617284	87	0.108209	6.25	Low	0.045	31.0635
IsMasterProtein	P04264	Keratin, type II cytoskeletal 1 OS=Homo sapiens GN=KRT1 PE=1 SV=6		890000000	1700000000	39	1	35	39	125	65.999	644	60.7143	0	0	8.12	High	16.252	4666.74
IsMasterProtein	Q5T0F9	Coiled-coil and C2 domain-containing protein 1B OS=Homo sapiens GN=CC2D1B PE=1 SV=1		890000000	1600000000	1	1	1	1	5	94.166	858	0.699301	55	0.0721785	5.26	Low	0.05	39.3204
IsMasterProtein	Q9UIY3	RWD domain-containing protein 2A OS=Homo sapiens GN=RWDD2A PE=1 SV=1		810000000		1	1	1	1	1	33.871	292	2.39726	183	0.207719	6.47	Low	0.129	19.2
IsMasterProtein	A6NIK2	Leucine-rich repeat-containing protein 10B OS=Homo sapiens GN=LRRC10B PE=4 SV=2		810000000	870000000	1	1	1	1	4	32.693	292	2.73973	65	0.0833333	7.36	Low	0.105	34.735
IsMasterProtein	P35749	Myosin-11 OS=Homo sapiens GN=MYH11 PE=1 SV=3		780000000	3700000000	29	0	15	29	98	227.199	1972	11.2576	0	0	5.5	High	0.966	2911.79
IsMasterProtein	CON_000098652	SWISS-PROT:P13645 Tax_Id=9606 Gene_Symbol=KRT10 Keratin, type I cytoskeletal 10		700000000	1700000000	25	1	19	25	79	59.475	593	40.9781	0	0	5.21	High	11.798	2472.74
IsMasterProtein	CON_007083981	SWISS-PROT:P02769 Bos taurus Bovine serum albumin precursor		680000000	390000000	21	1	20	21	67	69.248	607	33.9374	0	0	6.18	High	2.403	2011.06
IsMasterProtein	P34903	Gamma-aminobutyric acid receptor subunit alpha-3 OS=Homo sapiens GN=GABRA3 PE=1 SV=1		630000000		1	1	1	1	1	55.129	492	2.03252	173	0.196591	8.66	Low	0.077	19.98
IsMasterProtein	CON_007148761	Bos taurus 63 kDa protein		580000000	1400000000	10	0	7	10	30	63.127	606	12.5413	0	0	8.46	High	1.11	906.892
IsMasterProtein	CON_007085262	SWISS-PROT:P19120| Bos taurus Gene_Symbol=HSPA8 Heat shock cognate 71 kDa protein		560000000	990000000	34	1	29	34	113	71.196	650	47.0769	0	0	5.52	High	9.608	3690.63
IsMasterProtein	CON_000193593	SWISS-PROT:P35527 Tax_Id=9606 Gene_Symbol=KRT9 Keratin, type I cytoskeletal 9		540000000	970000000	24	1	23	24	93	62.092	623	50.7223	0	0	5.3	High	7.733	4091.19
IsMasterProtein	P24844	Myosin regulatory light polypeptide 9 OS=Homo sapiens GN=MYL9 PE=1 SV=4		530000000	2400000000	11	1	5	11	48	19.814	172	62.7907	0	0	4.92	High	52.367	1614.8
IsMasterProtein	P68104	Elongation factor 1-alpha 1 OS=Homo sapiens GN=EEF1A1 PE=1 SV=1		490000000	900000000	11	1	11	11	36	50.109	462	29.8701	0	0	9.01	High	2.02	827.416
IsMasterProtein	P01859	Ig gamma-2 chain C region OS=Homo sapiens GN=IGHG2 PE=1 SV=2		460000000	290000000	2	1	2	2	4	35.878	326	6.44172	2	0.00455581	7.59	High	0.389	127.92
IsMasterProtein	P17066	Heat shock 70 kDa protein 6 OS=Homo sapiens GN=HSPA6 PE=1 SV=2		420000000	590000000	8	0	5	8	25	70.984	643	13.6858	0	0	6.14	High	0.701	840.333
IsMasterProtein	P68400	Casein kinase II subunit alpha OS=Homo sapiens GN=CSNK2A1 PE=1 SV=1		410000000		1	1	1	1	1	45.115	391	1.79028	150	0.173812	7.74	Low	0.116	21.85
IsMasterProtein	O14950	Myosin regulatory light chain 12B OS=Homo sapiens GN=MYL12B PE=1 SV=2		400000000	3900000000	11	1	5	11	40	19.767	172	62.7907	0	0	4.84	High	27.48	1500.24
IsMasterProtein	Q96B26	Exosome complex component RRP43 OS=Homo sapiens GN=EXOSC8 PE=1 SV=1		400000000	350000000	1	1	1	1	4	30.02	276	2.89855	48	0.0653061	5.3	Low	0.311	43.7533
IsMasterProtein	P07437	Tubulin beta chain OS=Homo sapiens GN=TUBB PE=1 SV=2		370000000	720000000	20	1	4	20	66	49.639	444	54.7297	0	0	4.89	High	12.503	2299.78
IsMasterProtein	Q16822	Phosphoenolpyruvate carboxykinase [GTP], mitochondrial OS=Homo sapiens GN=PCK2 PE=1 SV=3		370000000	370000000	1	1	1	1	4	70.685	640	0.9375	9	0.0168856	7.62	Medium	0.059	84.5384
IsMasterProtein	Q9Y2F5	Little elongation complex subunit 1 OS=Homo sapiens GN=ICE1 PE=1 SV=5		350000000	660000000	1	1	1	1	4	247.737	2266	0.264784	9	0.0168856	5.48	Medium	0.018	82.8912
IsMasterProtein	CON_006989001	SWISS-PROT:P60712 Bos taurus Actin, cytoplasmic 1	Acetyl [N-Term]	340000000	2800000000	33	1	1	33	217	41.71	375	81.3333	0	0	5.48	High	447.925	7286.21
IsMasterProtein	O60814	Histone H2B type 1-K OS=Homo sapiens GN=HIST1H2BK PE=1 SV=3		330000000	510000000	6	1	6	6	14	13.882	126	41.2698	0	0	10.32	High	2.511	296.116
IsMasterProtein	P35637	RNA-binding protein FUS OS=Homo sapiens GN=FUS PE=1 SV=1		330000000	670000000	8	1	6	8	27	53.394	526	16.5399	0	0	9.36	High	2.162	771.697
IsMasterProtein	O94856	Neurofascin OS=Homo sapiens GN=NFASC PE=1 SV=4		330000000	680000000	1	1	1	1	2	149.933	1347	0.593912	117	0.140288	6.65	Low	0.032	25.39
IsMasterProtein	P68363	Tubulin alpha-1B chain OS=Homo sapiens GN=TUBA1B PE=1 SV=1		320000000	830000000	19	0	8	19	48	50.12	451	49.0022	0	0	5.06	High	6.499	1572.49
IsMasterProtein	O00193	Small acidic protein OS=Homo sapiens GN=SMAP PE=1 SV=1		310000000	440000000	1	1	1	1	3	20.32	183	3.82514	53	0.0699208	4.72	Low	0.292	39.9536
IsMasterProtein	P68371	Tubulin beta-4B chain OS=Homo sapiens GN=TUBB4B PE=1 SV=1		300000000	410000000	20	1	4	20	59	49.799	445	52.5843	0	0	4.89	High	9	2032.4
IsMasterProtein	Q5UIP0	Telomere-associated protein RIF1 OS=Homo sapiens GN=RIF1 PE=1 SV=2		290000000	180000000	38	1	38	38	82	274.294	2472	18.6084	0	0	5.52	High	0.882	2115.43
IsMasterProtein	Q86XX4	Extracellular matrix protein FRAS1 OS=Homo sapiens GN=FRAS1 PE=1 SV=2		280000000		1	1	1	1	1	442.928	4008	0.224551	161	0.184845	5.57	Low	0.012	20.67
IsMasterProtein	Q9BQE3	Tubulin alpha-1C chain OS=Homo sapiens GN=TUBA1C PE=1 SV=1		270000000	830000000	17	1	6	17	44	49.863	449	46.1024	0	0	5.1	High	5.19	1374.73
IsMasterProtein	Q13509	Tubulin beta-3 chain OS=Homo sapiens GN=TUBB3 PE=1 SV=2		260000000	510000000	13	0	3	13	42	50.4	450	31.5556	0	0	4.93	High	4.484	1484.3
IsMasterProtein	CON_006971072	SWISS-PROT:Q6B856| Bos taurus Gene_Symbol=TUBB2A Tubulin beta-2B chain		260000000	510000000	15	0	3	15	46	49.921	445	37.3034	0	0	4.89	High	5.7	1532.57
IsMasterProtein	B9A064	Immunoglobulin lambda-like polypeptide 5 OS=Homo sapiens GN=IGLL5 PE=2 SV=2		260000000	330000000	5	1	2	5	21	23.049	214	28.972	0	0	8.84	High	2.831	813.954
IsMasterProtein	CON_007004712	SWISS-PROT:Q08D91| Bos taurus Gene_Symbol=KRT75 Keratin, type II cytoskeletal 75		260000000	510000000	6	0	2	6	26	59	543	8.28729	0	0	7.65	High	0.607	536.218
IsMasterProtein	P62269	40S ribosomal protein S18 OS=Homo sapiens GN=RPS18 PE=1 SV=3	Acetyl [N-Term]	250000000	400000000	12	1	12	12	38	17.708	152	59.2105	0	0	10.99	High	9	993.021
IsMasterProtein	P04259	Keratin, type II cytoskeletal 6B OS=Homo sapiens GN=KRT6B PE=1 SV=5		250000000	1500000000	12	0	4	12	38	60.03	564	18.4397	0	0	8	High	1.297	889.263
IsMasterProtein	CON_006978511	SWISS-PROT:Q5XQN5 Bos taurus Keratin, type II cytoskeletal 5		250000000	490000000	9	0	4	9	35	62.898	601	11.1481	0	0	7.81	High	0.931	734.43
IsMasterProtein	A0A0C4DH73	Immunoglobulin kappa variable 1-12 OS=Homo sapiens GN=IGKV1-12 PE=3 SV=1		250000000		1	1	1	1	1	12.637	117	5.12821	68	0.0856423	8.31	Low	0.468	33.82
IsMasterProtein	P35908	Keratin, type II cytoskeletal 2 epidermal OS=Homo sapiens GN=KRT2 PE=1 SV=2		240000000	590000000	25	1	18	25	77	65.393	639	46.7919	0	0	8	High	3.245	2992.25
IsMasterProtein	P09493	Tropomyosin alpha-1 chain OS=Homo sapiens GN=TPM1 PE=1 SV=2	Acetyl [N-Term]	240000000	2500000000	30	1	11	30	95	32.689	284	60.9155	0	0	4.74	High	59.619	2884.16
IsMasterProtein	CON_007032682	TREMBL:Q3SX28;Q5KR48 Bos taurus Tropomyosin 2	Acetyl [N-Term]	240000000	2100000000	29	1	10	29	80	32.992	284	67.9577	0	0	4.69	High	39.616	2252.24
IsMasterProtein	P04350	Tubulin beta-4A chain OS=Homo sapiens GN=TUBB4A PE=1 SV=2		240000000	400000000	15	0	2	15	43	49.554	444	42.3423	0	0	4.88	High	3.962	1451.85
IsMasterProtein	A3KN83	Protein strawberry notch homolog 1 OS=Homo sapiens GN=SBNO1 PE=1 SV=1		240000000		1	1	1	1	1	154.216	1393	0.502513	145	0.169988	7.88	Low	0.03	22.19
IsMasterProtein	P0CG05	Ig lambda-2 chain C regions OS=Homo sapiens GN=IGLC2 PE=1 SV=1		230000000	530000000	6	1	3	6	29	11.287	106	66.9811	0	0	7.24	High	18.307	1060.37
IsMasterProtein	Q9NZN9	Aryl-hydrocarbon-interacting protein-like 1 OS=Homo sapiens GN=AIPL1 PE=1 SV=2		230000000		1	1	1	1	1	43.875	384	3.125	200	0.225479	5.95	Low	0.122	17.06
IsMasterProtein	Q6YHU6	Thyroid adenoma-associated protein OS=Homo sapiens GN=THADA PE=1 SV=1		230000000	290000000	1	1	1	1	2	219.465	1953	0.30722	88	0.109317	6.06	Low	0.021	30.6864
IsMasterProtein	Q8TDJ6	DmX-like protein 2 OS=Homo sapiens GN=DMXL2 PE=1 SV=2		230000000	300000000	1	1	1	1	2	339.427	3036	0.197628	144	0.169611	6.38	Low	0.015	22.56
IsMasterProtein	P0DMV9	Heat shock 70 kDa protein 1B OS=Homo sapiens GN=HSPA1B PE=1 SV=1		220000000	320000000	18	1	15	18	53	70.009	641	36.3495	0	0	5.66	High	2.162	1689.65
IsMasterProtein	P04792	Heat shock protein beta-1 OS=Homo sapiens GN=HSPB1 PE=1 SV=2		220000000	320000000	8	1	8	8	22	22.768	205	45.3659	0	0	6.4	High	3.125	674.373
IsMasterProtein	P15880	40S ribosomal protein S2 OS=Homo sapiens GN=RPS2 PE=1 SV=2		200000000	290000000	9	1	9	9	30	31.305	293	30.3754	0	0	10.24	High	1.565	731.004
IsMasterProtein	CON_IPI000058593	SWISS-PROT:O95678 Tax_Id=9606 Gene_Symbol=KRT75 Keratin, type II cytoskeletal 75		200000000	320000000	6	0	1	6	24	59.468	551	8.16697	0	0	7.74	High	0.546	422.417
IsMasterProtein	Q00839	Heterogeneous nuclear ribonucleoprotein U OS=Homo sapiens GN=HNRNPU PE=1 SV=6		190000000	320000000	20	1	20	20	47	90.528	825	30.1818	0	0	6	High	1.929	1217.93
IsMasterProtein	P05787	Keratin, type II cytoskeletal 8 OS=Homo sapiens GN=KRT8 PE=1 SV=7		190000000	320000000	23	1	17	23	75	53.671	483	38.7164	0	0	5.59	High	4.436	1616.12
IsMasterProtein	CON_006222404	SWISS-PROT:Q3TTY5 Tax_Id=10090 Gene_Symbol=Krt2 Keratin, type II cytoskeletal 2 epidermal		190000000	450000000	7	0	4	7	25	70.88	707	7.49646	0	0	8.06	High	0.506	467.464
IsMasterProtein	P0C0S8	Histone H2A type 1 OS=Homo sapiens GN=HIST1H2AG PE=1 SV=2		190000000	150000000	4	1	2	4	16	14.083	130	35.3846	0	0	10.9	High	4.179	377.552
IsMasterProtein	CON_004507687	SWISS-PROT:Q04695 Tax_Id=9606 Gene_Symbol=KRT17 Keratin, type I cytoskeletal 17		180000000	410000000	22	1	11	22	72	48.076	432	43.0556	0	0	5.02	High	3.541	1943.78
IsMasterProtein	P09651	Heterogeneous nuclear ribonucleoprotein A1 OS=Homo sapiens GN=HNRNPA1 PE=1 SV=5		180000000	250000000	12	1	11	12	25	38.723	372	35.4839	0	0	9.13	High	2.981	788.942
IsMasterProtein	P62249	40S ribosomal protein S16 OS=Homo sapiens GN=RPS16 PE=1 SV=2		180000000	280000000	8	1	8	8	28	16.435	146	49.3151	0	0	10.21	High	3.642	743.344
IsMasterProtein	P34931	Heat shock 70 kDa protein 1-like OS=Homo sapiens GN=HSPA1L PE=1 SV=2		180000000	180000000	8	0	4	8	25	70.331	641	15.6006	0	0	6.02	High	0.604	868.903
IsMasterProtein	Q9Y5N1	Histamine H3 receptor OS=Homo sapiens GN=HRH3 PE=1 SV=2		180000000		1	1	1	1	1	48.64	445	1.57303	149	0.173256	9.29	Low	0.155	21.9
IsMasterProtein	P08670	Vimentin OS=Homo sapiens GN=VIM PE=1 SV=4		170000000	950000000	35	1	33	35	98	53.619	466	67.5966	0	0	5.12	High	16.191	2801.96
IsMasterProtein	P62701	40S ribosomal protein S4, X isoform OS=Homo sapiens GN=RPS4X PE=1 SV=2		160000000	230000000	15	1	15	15	39	29.579	263	51.711	0	0	10.15	High	4.623	828.429
IsMasterProtein	P62917	60S ribosomal protein L8 OS=Homo sapiens GN=RPL8 PE=1 SV=2		160000000	200000000	9	1	9	9	20	28.007	257	27.2374	0	0	11.03	High	3.394	441.69
IsMasterProtein	P28799	Granulins OS=Homo sapiens GN=GRN PE=1 SV=2		160000000	88000000	7	1	7	7	14	63.5	593	16.6948	0	0	6.83	High	0.778	331.96
IsMasterProtein	P80723	Brain acid soluble protein 1 OS=Homo sapiens GN=BASP1 PE=1 SV=2		160000000	580000000	7	1	7	7	15	22.68	227	62.9956	0	0	4.63	High	2.455	531.313
IsMasterProtein	Q07020	60S ribosomal protein L18 OS=Homo sapiens GN=RPL18 PE=1 SV=2		160000000	180000000	3	1	3	3	10	21.621	188	18.0851	0	0	11.72	High	1.154	317.753
IsMasterProtein	P06703	Protein S100-A6 OS=Homo sapiens GN=S100A6 PE=1 SV=1		160000000	190000000	2	1	2	2	8	10.173	90	16.6667	4	0.00826446	5.48	High	1.512	120.144
IsMasterProtein	P22626	Heterogeneous nuclear ribonucleoproteins A2/B1 OS=Homo sapiens GN=HNRNPA2B1 PE=1 SV=2		150000000	520000000	12	1	11	12	28	37.407	353	43.3428	0	0	8.95	High	3.833	1042.52
IsMasterProtein	P62241	40S ribosomal protein S8 OS=Homo sapiens GN=RPS8 PE=1 SV=2		150000000	250000000	9	1	9	9	26	24.19	208	51.4423	0	0	10.32	High	9	779.065
IsMasterProtein	P68366	Tubulin alpha-4A chain OS=Homo sapiens GN=TUBA4A PE=1 SV=1		150000000	270000000	16	1	5	16	38	49.892	448	39.2857	0	0	5.06	High	4.623	1138.04
IsMasterProtein	Q9C0E2	Exportin-4 OS=Homo sapiens GN=XPO4 PE=1 SV=2		150000000	230000000	1	1	1	1	2	130.056	1151	0.608167	115	0.138554	5.05	Low	0.037	25.8452
IsMasterProtein	Q7Z478	ATP-dependent RNA helicase DHX29 OS=Homo sapiens GN=DHX29 PE=1 SV=2		150000000	220000000	1	1	1	1	4	155.139	1369	0.657414	30	0.0473186	8.09	Medium	0.027	64.9585
IsMasterProtein	CON_IPI0030695910	SWISS-PROT:P08729 Tax_Id=9606 Gene_Symbol=KRT7 Keratin, type II cytoskeletal 7	Acetyl [N-Term]	140000000	280000000	17	1	13	17	56	51.386	469	37.9531	0	0	5.58	High	2.268	1664.95
IsMasterProtein	P10809	60 kDa heat shock protein, mitochondrial OS=Homo sapiens GN=HSPD1 PE=1 SV=2		140000000	170000000	13	1	13	13	37	61.016	573	26.5271	0	0	5.87	High	1.297	1129.95
IsMasterProtein	P62424	60S ribosomal protein L7a OS=Homo sapiens GN=RPL7A PE=1 SV=2		140000000	200000000	8	1	8	8	24	29.977	266	29.6992	0	0	10.61	High	2.415	824.52
IsMasterProtein	P67809	Nuclease-sensitive element-binding protein 1 OS=Homo sapiens GN=YBX1 PE=1 SV=3		140000000	260000000	4	1	4	4	10	35.903	324	26.5432	0	0	9.88	High	0.931	418.54
IsMasterProtein	P62913	60S ribosomal protein L11 OS=Homo sapiens GN=RPL11 PE=1 SV=2	Acetyl [N-Term]	140000000	190000000	4	1	4	4	10	20.24	178	25.2809	0	0	9.6	High	1.783	388.78
IsMasterProtein	P82909	28S ribosomal protein S36, mitochondrial OS=Homo sapiens GN=MRPS36 PE=1 SV=2		140000000	120000000	2	1	2	2	5	11.459	103	27.1845	4	0.00826446	9.99	High	1.154	120.54
IsMasterProtein	P47914	60S ribosomal protein L29 OS=Homo sapiens GN=RPL29 PE=1 SV=2		140000000	360000000	2	1	2	2	5	17.741	159	15.7233	1	0.00231481	11.66	High	1.154	134.17
IsMasterProtein	P01624	Immunoglobulin kappa variable 3-15 OS=Homo sapiens GN=IGKV3-15 PE=1 SV=2		140000000	190000000	1	1	1	1	3	12.488	115	7.82609	4	0.00826446	5.19	High	0.468	106.261
IsMasterProtein	Q7Z406	Myosin-14 OS=Homo sapiens GN=MYH14 PE=1 SV=2		130000000	2300000000	20	0	10	20	69	227.732	1995	7.36842	0	0	5.6	High	0.54	1885.17
IsMasterProtein	P39019	40S ribosomal protein S19 OS=Homo sapiens GN=RPS19 PE=1 SV=2		130000000	170000000	9	1	9	9	27	16.051	145	42.069	0	0	10.32	High	4.623	485.369
IsMasterProtein	P39023	60S ribosomal protein L3 OS=Homo sapiens GN=RPL3 PE=1 SV=2		130000000	120000000	8	1	8	8	25	46.08	403	14.3921	0	0	10.18	High	1.31	582.099
IsMasterProtein	Q02878	60S ribosomal protein L6 OS=Homo sapiens GN=RPL6 PE=1 SV=3		130000000	230000000	5	1	5	5	16	32.708	288	19.4444	0	0	10.58	High	0.833	333.499
IsMasterProtein	P62273	40S ribosomal protein S29 OS=Homo sapiens GN=RPS29 PE=1 SV=2		130000000	220000000	3	1	3	3	9	6.672	56	46.4286	0	0	10.13	High	4.623	203.571
IsMasterProtein	CON_IPI002908572	SWISS-PROT:P12035 Tax_Id=9606 Gene_Symbol=KRT3 Keratin, type II cytoskeletal 3		130000000	270000000	6	0	2	6	23	64.465	629	4.92846	0	0	6.48	High	0.565	330.782
IsMasterProtein	P49757	Protein numb homolog OS=Homo sapiens GN=NUMB PE=1 SV=2		130000000		1	1	1	1	1	70.759	651	0.921659	145	0.169988	8.51	Low	0.089	22.39
IsMasterProtein	P04433	Immunoglobulin kappa variable 3-11 OS=Homo sapiens GN=IGKV3-11 PE=1 SV=1		130000000	210000000	1	1	1	1	4	12.567	115	7.82609	9	0.0168856	4.96	Medium	0.468	89.6485
IsMasterProtein	CON_MSA	SWISS-PROT:P07724 Serum albumin - Mus musculus Mouse		120000000	210000000	15	1	14	15	31	68.648	608	27.4671	0	0	6.07	High	1.233	1024.53
IsMasterProtein	P36578	60S ribosomal protein L4 OS=Homo sapiens GN=RPL4 PE=1 SV=5	Acetyl [N-Term]	120000000	200000000	13	1	13	13	33	47.667	427	32.3185	0	0	11.06	High	1.712	770.778
IsMasterProtein	P61247	40S ribosomal protein S3a OS=Homo sapiens GN=RPS3A PE=1 SV=2		120000000	200000000	10	1	10	10	27	29.926	264	39.7727	0	0	9.73	High	2.793	612.765
IsMasterProtein	Q7Z739	YTH domain-containing family protein 3 OS=Homo sapiens GN=YTHDF3 PE=1 SV=1	Acetyl [N-Term]	120000000	190000000	7	1	6	7	21	63.822	585	15.3846	0	0	9.04	High	1.015	723.249
IsMasterProtein	P62266	40S ribosomal protein S23 OS=Homo sapiens GN=RPS23 PE=1 SV=3		120000000	170000000	4	1	4	4	12	15.798	143	29.3706	0	0	10.49	High	2.162	315.808
IsMasterProtein	CON_IPI004686963	SWISS-PROT:Q6IFX2 Tax_Id=10090 Gene_Symbol=Krt42 Keratin, type I cytoskeletal 42		120000000	310000000	8	0	2	8	24	50.102	452	13.4956	0	0	5.16	High	0.719	683.75
IsMasterProtein	P01857	Ig gamma-1 chain C region OS=Homo sapiens GN=IGHG1 PE=1 SV=1		120000000	160000000	1	1	1	1	3	36.083	330	3.63636	9	0.0168856	8.19	Medium	0.166	89.14
IsMasterProtein	P35580	Myosin-10 OS=Homo sapiens GN=MYH10 PE=1 SV=3		110000000	540000000	86	1	56	86	264	228.858	1976	39.17	0	0	5.54	High	5.959	7311.82
IsMasterProtein	P08238	Heat shock protein HSP 90-beta OS=Homo sapiens GN=HSP90AB1 PE=1 SV=4		110000000	170000000	13	1	13	13	45	83.212	724	19.8895	0	0	5.03	High	1.006	1105.58
IsMasterProtein	P23396	40S ribosomal protein S3 OS=Homo sapiens GN=RPS3 PE=1 SV=2		110000000	180000000	9	1	9	9	19	26.671	243	37.8601	0	0	9.66	High	1.976	489.281
IsMasterProtein	Q06830	Peroxiredoxin-1 OS=Homo sapiens GN=PRDX1 PE=1 SV=1		110000000	130000000	9	1	9	9	22	22.096	199	45.7286	0	0	8.13	High	3.394	508.616
IsMasterProtein	P18124	60S ribosomal protein L7 OS=Homo sapiens GN=RPL7 PE=1 SV=1		110000000	160000000	8	1	8	8	16	29.207	248	35.0806	0	0	10.65	High	2.162	421.015
IsMasterProtein	Q8IWS0	PHD finger protein 6 OS=Homo sapiens GN=PHF6 PE=1 SV=1		110000000	92000000	6	1	6	6	8	41.264	365	21.9178	0	0	8.68	High	0.823	167.1
IsMasterProtein	P61353	60S ribosomal protein L27 OS=Homo sapiens GN=RPL27 PE=1 SV=2		110000000	130000000	6	1	6	6	18	15.788	136	38.9706	0	0	10.56	High	9	386.105
IsMasterProtein	P14618	Pyruvate kinase PKM OS=Homo sapiens GN=PKM PE=1 SV=4		110000000	130000000	6	1	6	6	15	57.9	531	16.7608	0	0	7.84	High	0.453	390.15
IsMasterProtein	P40429	60S ribosomal protein L13a OS=Homo sapiens GN=RPL13A PE=1 SV=2		110000000	130000000	5	1	5	5	17	23.562	203	20.197	0	0	10.93	High	0.968	299.408
IsMasterProtein	P50914	60S ribosomal protein L14 OS=Homo sapiens GN=RPL14 PE=1 SV=4		110000000	140000000	4	1	4	4	11	23.417	215	19.0698	0	0	10.93	High	1.154	311.613
IsMasterProtein	P49207	60S ribosomal protein L34 OS=Homo sapiens GN=RPL34 PE=1 SV=3		110000000	170000000	3	1	3	3	7	13.284	117	20.5128	4	0.00826446	11.47	High	2.162	111.25
IsMasterProtein	P01614	Immunoglobulin kappa variable 2D-40 OS=Homo sapiens GN=IGKV2D-40 PE=1 SV=2		110000000	150000000	1	1	1	1	4	13.302	121	10.7438	0	0	4.61	High	0.585	257.64
IsMasterProtein	Q2HXU8	C-type lectin domain family 12 member B OS=Homo sapiens GN=CLEC12B PE=1 SV=1		110000000	220000000	1	1	1	1	5	31.595	276	2.53623	26	0.0430622	5.69	Medium	0.245	68.6098
IsMasterProtein	Q8IYU4	Ubiquilin-like protein OS=Homo sapiens GN=UBQLNL PE=2 SV=3		110000000	140000000	1	1	1	1	2	52.863	475	1.89474	65	0.0833333	6.07	Low	0.11	35.08
IsMasterProtein	P63261	Actin, cytoplasmic 2 OS=Homo sapiens GN=ACTG1 PE=1 SV=1	Acetyl [N-Term]	110000000	1900000000	33	1	1	33	218	41.766	375	81.3333	0	0	5.48	High	495.195	7325.67
IsMasterProtein	P62280	40S ribosomal protein S11 OS=Homo sapiens GN=RPS11 PE=1 SV=3		100000000	360000000	9	1	9	9	25	18.419	158	55.0633	0	0	10.3	High	11.589	497.552
IsMasterProtein	P62906	60S ribosomal protein L10a OS=Homo sapiens GN=RPL10A PE=1 SV=2		100000000	140000000	7	1	7	7	16	24.816	217	35.023	0	0	9.94	High	2.415	374.405
IsMasterProtein	P62277	40S ribosomal protein S13 OS=Homo sapiens GN=RPS13 PE=1 SV=2		100000000	160000000	6	1	6	6	18	17.212	151	28.4768	0	0	10.54	High	2.511	464.926
IsMasterProtein	P62263	40S ribosomal protein S14 OS=Homo sapiens GN=RPS14 PE=1 SV=3		100000000	200000000	6	1	6	6	16	16.263	151	40.3974	0	0	10.05	High	6.197	435.983
IsMasterProtein	P62851	40S ribosomal protein S25 OS=Homo sapiens GN=RPS25 PE=1 SV=1		100000000	100000000	3	1	3	3	6	13.734	125	21.6	0	0	10.11	High	2.162	151.654
IsMasterProtein	P01619	Immunoglobulin kappa variable 3-20 OS=Homo sapiens GN=IGKV3-20 PE=1 SV=2		100000000	130000000	2	1	2	2	8	12.549	116	21.5517	0	0	4.96	High	0.931	337.397
IsMasterProtein	P61313	60S ribosomal protein L15 OS=Homo sapiens GN=RPL15 PE=1 SV=2		98000000	140000000	3	1	3	3	7	24.131	204	14.7059	0	0	11.62	High	0.638	230.315
IsMasterProtein	Q01650	Large neutral amino acids transporter small subunit 1 OS=Homo sapiens GN=SLC7A5 PE=1 SV=2		98000000	110000000	1	1	1	1	4	54.974	507	3.5503	0	0	7.72	High	0.122	320.21
IsMasterProtein	Q9BTE7	DCN1-like protein 5 OS=Homo sapiens GN=DCUN1D5 PE=1 SV=1		97000000		7	1	7	7	9	27.491	237	28.692	0	0	5.58	High	1.929	169.679
IsMasterProtein	P31943	Heterogeneous nuclear ribonucleoprotein H OS=Homo sapiens GN=HNRNPH1 PE=1 SV=4		96000000	150000000	7	1	7	7	18	49.198	449	19.1537	0	0	6.3	High	0.905	516.03
IsMasterProtein	P83731	60S ribosomal protein L24 OS=Homo sapiens GN=RPL24 PE=1 SV=1		96000000	150000000	5	1	5	5	15	17.768	157	29.2994	0	0	11.25	High	2.162	499.14
IsMasterProtein	O00159	Unconventional myosin-Ic OS=Homo sapiens GN=MYO1C PE=1 SV=4		95000000	250000000	21	1	21	21	53	121.606	1063	25.2117	0	0	9.41	High	1.036	1467.54
IsMasterProtein	P42677	40S ribosomal protein S27 OS=Homo sapiens GN=RPS27 PE=1 SV=3		95000000	110000000	2	1	2	2	5	9.455	84	25	0	0	9.45	High	1.512	145.99
IsMasterProtein	Q01546	Keratin, type II cytoskeletal 2 oral OS=Homo sapiens GN=KRT76 PE=1 SV=2		95000000		6	0	1	6	23	65.8	638	5.32915	0	0	8.12	High	0.482	414.342
IsMasterProtein	Q75QN2	Integrator complex subunit 8 OS=Homo sapiens GN=INTS8 PE=1 SV=1		95000000		1	1	1	1	1	113.016	995	0.904523	173	0.196591	7.05	Low	0.044	20.08
IsMasterProtein	Q08J23	tRNA (cytosine(34)-C(5))-methyltransferase OS=Homo sapiens GN=NSUN2 PE=1 SV=2		94000000	56000000	11	1	11	11	19	86.416	767	16.0365	0	0	6.77	High	0.695	522.1
IsMasterProtein	P07355	Annexin A2 OS=Homo sapiens GN=ANXA2 PE=1 SV=2	Acetyl [N-Term]	94000000	270000000	9	1	9	9	20	38.58	339	34.8083	0	0	7.75	High	1.371	681.26
IsMasterProtein	P46776	60S ribosomal protein L27a OS=Homo sapiens GN=RPL27A PE=1 SV=2		94000000	150000000	4	1	4	4	9	16.551	148	25.6757	0	0	11	High	2.162	202.33
IsMasterProtein	P62861	40S ribosomal protein S30 OS=Homo sapiens GN=FAU PE=1 SV=1		94000000	130000000	2	1	2	2	7	6.644	59	18.6441	0	0	12.15	High	3.642	149.916
IsMasterProtein	P01871	Ig mu chain C region OS=Homo sapiens GN=IGHM PE=1 SV=3		94000000		1	1	1	1	2	49.276	452	1.32743	49	0.0655957	6.77	Low	0.083	42.8026
IsMasterProtein	P18621	60S ribosomal protein L17 OS=Homo sapiens GN=RPL17 PE=1 SV=3		93000000	170000000	6	1	6	6	16	21.383	184	38.0435	0	0	10.17	High	3.329	402.746
IsMasterProtein	P62158	Calmodulin OS=Homo sapiens GN=CALM1 PE=1 SV=2	Acetyl [N-Term]	93000000	600000000	6	1	6	6	19	16.827	149	61.0738	0	0	4.22	High	6.943	603.289
IsMasterProtein	P62891	60S ribosomal protein L39 OS=Homo sapiens GN=RPL39 PE=1 SV=2		93000000	130000000	1	1	1	1	3	6.403	51	19.6078	44	0.0627675	12.56	Low	9	47.43
IsMasterProtein	P30050	60S ribosomal protein L12 OS=Homo sapiens GN=RPL12 PE=1 SV=1		92000000	170000000	5	1	5	5	16	17.808	165	44.8485	0	0	9.42	High	1.848	561.285
IsMasterProtein	P13987	CD59 glycoprotein OS=Homo sapiens GN=CD59 PE=1 SV=1		92000000	150000000	2	1	2	2	3	14.168	128	15.625	33	0.0510836	6.48	Low	0.931	61.3033
IsMasterProtein	CON_007073201	SWISS-PROT:Q3SZI4| Bos taurus Gene_Symbol=YWHAQ 14-3-3 protein theta		91000000	97000000	2	1	2	2	6	27.747	245	8.97959	0	0	4.78	High	0.292	193.808
IsMasterProtein	Q00325	Phosphate carrier protein, mitochondrial OS=Homo sapiens GN=SLC25A3 PE=1 SV=2		91000000	150000000	2	1	2	2	6	40.069	362	5.52486	0	0	9.38	High	0.245	182.03
IsMasterProtein	P04406	Glyceraldehyde-3-phosphate dehydrogenase OS=Homo sapiens GN=GAPDH PE=1 SV=3		90000000	350000000	7	1	7	7	21	36.03	335	29.8507	0	0	8.46	High	1.154	866.59
IsMasterProtein	P11310	Medium-chain specific acyl-CoA dehydrogenase, mitochondrial OS=Homo sapiens GN=ACADM PE=1 SV=1		90000000	80000000	7	1	7	7	17	46.559	421	21.3777	0	0	8.37	High	1.081	441.598
IsMasterProtein	P27635	60S ribosomal protein L10 OS=Homo sapiens GN=RPL10 PE=1 SV=4		89000000	130000000	6	1	6	6	13	24.588	214	26.6355	0	0	10.08	High	1.894	258.702
IsMasterProtein	P05386	60S acidic ribosomal protein P1 OS=Homo sapiens GN=RPLP1 PE=1 SV=1		89000000		1	1	1	1	2	11.507	114	14.0351	20	0.0359712	4.32	Medium	0.585	77.3
IsMasterProtein	CON_007102503	Bos taurus 44 kDa protein		89000000		5	1	1	5	22	43.873	401	13.4663	0	0	5.35	High	1.637	535.226
IsMasterProtein	P62829	60S ribosomal protein L23 OS=Homo sapiens GN=RPL23 PE=1 SV=1		87000000	190000000	3	1	3	3	8	14.856	140	25.7143	0	0	10.51	High	0.995	251.475
IsMasterProtein	P84090	Enhancer of rudimentary homolog OS=Homo sapiens GN=ERH PE=1 SV=1		87000000	43000000	2	1	2	2	3	12.251	104	15.3846	59	0.0766234	5.92	Low	0.931	37.52
IsMasterProtein	CON_006918612	TREMBL:Q1RMN8 Bos taurus Similar to Immunoglobulin lambda-like polypeptide 1		87000000	250000000	1	1	1	1	4	24.521	234	6.41026	0	0	7.62	High	0.212	235.78
IsMasterProtein	P62899	60S ribosomal protein L31 OS=Homo sapiens GN=RPL31 PE=1 SV=1		86000000	120000000	4	1	4	4	11	14.454	125	42.4	0	0	10.54	High	2.728	238.568
IsMasterProtein	Q9H1K1	Iron-sulfur cluster assembly enzyme ISCU, mitochondrial OS=Homo sapiens GN=ISCU PE=1 SV=2		86000000	120000000	1	1	1	1	4	17.988	167	4.19162	5	0.010142	9.48	Medium	0.194	101.048
IsMasterProtein	P46778	60S ribosomal protein L21 OS=Homo sapiens GN=RPL21 PE=1 SV=2		85000000	130000000	5	1	5	5	13	18.553	160	25.625	0	0	10.49	High	2.594	237.775
IsMasterProtein	P08195	4F2 cell-surface antigen heavy chain OS=Homo sapiens GN=SLC3A2 PE=1 SV=3		84000000	52000000	7	1	7	7	16	67.952	630	13.1746	0	0	5.01	High	0.63	383.842
IsMasterProtein	P06576	ATP synthase subunit beta, mitochondrial OS=Homo sapiens GN=ATP5B PE=1 SV=3		84000000		4	1	4	4	10	56.525	529	11.3422	0	0	5.4	High	0.346	306.484
IsMasterProtein	CON_007071011	SWISS-PROT:P12763 Bos taurus Alpha-2-HS-glycoprotein precursor		83000000	140000000	6	1	6	6	19	38.394	359	19.4986	0	0	5.5	High	1.154	637.637
IsMasterProtein	P51991	Heterogeneous nuclear ribonucleoprotein A3 OS=Homo sapiens GN=HNRNPA3 PE=1 SV=2		83000000	130000000	7	1	6	7	11	39.571	378	25.6614	0	0	9.01	High	1.239	553.966
IsMasterProtein	P25705	ATP synthase subunit alpha, mitochondrial OS=Homo sapiens GN=ATP5A1 PE=1 SV=1		82000000	97000000	8	1	8	8	21	59.714	553	16.8174	0	0	9.13	High	0.645	629.467
IsMasterProtein	P62750	60S ribosomal protein L23a OS=Homo sapiens GN=RPL23A PE=1 SV=1		82000000	170000000	3	1	3	3	9	17.684	156	14.1026	0	0	10.45	High	1.154	247.216
IsMasterProtein	P62854	40S ribosomal protein S26 OS=Homo sapiens GN=RPS26 PE=1 SV=3		82000000		2	1	2	2	3	13.007	115	20.8696	9	0.0168856	11	Medium	1.154	90.94
IsMasterProtein	P05783	Keratin, type I cytoskeletal 18 OS=Homo sapiens GN=KRT18 PE=1 SV=2		80000000	98000000	6	1	5	6	19	48.029	430	16.5116	0	0	5.45	High	0.585	427.223
IsMasterProtein	P46779	60S ribosomal protein L28 OS=Homo sapiens GN=RPL28 PE=1 SV=3	Acetyl [N-Term]	80000000	120000000	5	1	5	5	12	15.738	137	27.0073	0	0	12.02	High	1.848	289.176
IsMasterProtein	P63173	60S ribosomal protein L38 OS=Homo sapiens GN=RPL38 PE=1 SV=2		80000000	360000000	2	1	2	2	5	8.213	70	35.7143	0	0	10.1	High	3.642	170.29
IsMasterProtein	P21333	Filamin-A OS=Homo sapiens GN=FLNA PE=1 SV=4		79000000	190000000	28	1	28	28	49	280.564	2647	15.3381	0	0	6.06	High	0.552	1579.2
IsMasterProtein	P62910	60S ribosomal protein L32 OS=Homo sapiens GN=RPL32 PE=1 SV=2		79000000	81000000	3	1	3	3	8	15.85	135	29.6296	0	0	11.33	High	2.162	203.91
IsMasterProtein	P07910	Heterogeneous nuclear ribonucleoproteins C1/C2 OS=Homo sapiens GN=HNRNPC PE=1 SV=4		78000000	170000000	6	1	6	6	13	33.65	306	22.549	0	0	5.08	High	0.823	314.39
IsMasterProtein	CON_006997002	SWISS-PROT:Q5E9F7| Bos taurus Gene_Symbol=CFL1 Cofilin-1	Acetyl [N-Term]	78000000	130000000	4	1	4	4	16	18.507	166	28.9157	0	0	8	High	1.154	476.589
IsMasterProtein	P21291	Cysteine and glycine-rich protein 1 OS=Homo sapiens GN=CSRP1 PE=1 SV=3		77000000	280000000	2	1	2	2	4	20.554	193	12.9534	5	0.010142	8.57	Medium	0.389	99.72
IsMasterProtein	P11940	Polyadenylate-binding protein 1 OS=Homo sapiens GN=PABPC1 PE=1 SV=2		76000000	150000000	12	1	6	12	34	70.626	636	20.5975	0	0	9.5	High	1.113	944.13
IsMasterProtein	P42766	60S ribosomal protein L35 OS=Homo sapiens GN=RPL35 PE=1 SV=2		75000000	82000000	3	1	3	3	9	14.543	123	21.9512	0	0	11.05	High	2.162	234.577
IsMasterProtein	P46782	40S ribosomal protein S5 OS=Homo sapiens GN=RPS5 PE=1 SV=4		72000000	98000000	3	1	3	3	6	22.862	204	15.1961	0	0	9.72	High	0.995	172.54
IsMasterProtein	P05387	60S acidic ribosomal protein P2 OS=Homo sapiens GN=RPLP2 PE=1 SV=1		72000000	220000000	3	1	3	3	9	11.658	115	53.0435	0	0	4.54	High	2.162	306.791
IsMasterProtein	P68431	Histone H3.1 OS=Homo sapiens GN=HIST1H3A PE=1 SV=2		72000000	100000000	2	1	2	2	7	15.394	136	9.55882	0	0	11.12	High	0.389	177.121
IsMasterProtein	CON_001129471	SWISS-PROT:P19001 Tax_Id=10090 Gene_Symbol=Krt19 Keratin, type I cytoskeletal 19		72000000	98000000	7	0	2	7	25	44.515	403	13.6476	0	0	5.39	High	0.693	562.22
IsMasterProtein	P31942	Heterogeneous nuclear ribonucleoprotein H3 OS=Homo sapiens GN=HNRNPH3 PE=1 SV=2		71000000	140000000	3	1	3	3	9	36.903	346	8.3815	0	0	6.87	High	0.389	254.818
IsMasterProtein	CON_007060941	SWISS-PROT:P02662| Bos taurus Gene_Symbol=CSN1S1 Alpha-S1-casein		71000000		1	1	1	1	1	24.513	214	5.60748	46	0.0641562	5.02	Low	0.194	45.4
IsMasterProtein	P26373	60S ribosomal protein L13 OS=Homo sapiens GN=RPL13 PE=1 SV=4		70000000	100000000	7	1	7	7	16	24.247	211	30.3318	0	0	11.65	High	2.162	294.292
IsMasterProtein	Q92734	Protein TFG OS=Homo sapiens GN=TFG PE=1 SV=2		70000000	92000000	3	1	3	3	10	43.421	400	8.25	0	0	5.1	High	0.701	305.715
IsMasterProtein	P60866	40S ribosomal protein S20 OS=Homo sapiens GN=RPS20 PE=1 SV=1	Acetyl [N-Term]	70000000	170000000	3	1	3	3	7	13.364	119	31.0924	0	0	9.94	High	2.162	143.789
IsMasterProtein	O14523	C2 domain-containing protein 2-like OS=Homo sapiens GN=C2CD2L PE=1 SV=3		70000000	2200000000	2	1	2	2	2	76.134	706	2.26629	80	0.0998752	7.69	Low	0.075	31.5822
IsMasterProtein	Q9Y3Z3	Deoxynucleoside triphosphate triphosphohydrolase SAMHD1 OS=Homo sapiens GN=SAMHD1 PE=1 SV=2		69000000	77000000	8	1	8	8	17	72.155	626	15.8147	0	0	7.14	High	0.567	420.656
IsMasterProtein	P19338	Nucleolin OS=Homo sapiens GN=NCL PE=1 SV=3		69000000	130000000	8	1	8	8	21	76.568	710	12.2535	0	0	4.7	High	0.468	554.07
IsMasterProtein	P61254	60S ribosomal protein L26 OS=Homo sapiens GN=RPL26 PE=1 SV=1		68000000	130000000	7	1	7	7	18	17.248	145	32.4138	0	0	10.55	High	4.995	324.68
IsMasterProtein	Q9Y5A9	YTH domain-containing family protein 2 OS=Homo sapiens GN=YTHDF2 PE=1 SV=2	Acetyl [N-Term]	68000000	160000000	2	1	1	2	6	62.296	579	3.10881	0	0	8.79	High	0.245	199.7
IsMasterProtein	P62736	Actin, aortic smooth muscle OS=Homo sapiens GN=ACTA2 PE=1 SV=1		67000000	310000000	22	1	1	22	126	41.982	377	53.3156	0	0	5.39	High	35.747	3600.77
IsMasterProtein	P05141	ADP/ATP translocase 2 OS=Homo sapiens GN=SLC25A5 PE=1 SV=7	Acetyl [N-Term]	66000000	83000000	9	1	3	9	28	32.831	298	29.1946	0	0	9.69	High	1.683	728.811
IsMasterProtein	P16403	Histone H1.2 OS=Homo sapiens GN=HIST1H1C PE=1 SV=2	Acetyl [N-Term]	66000000	110000000	10	1	3	10	35	21.352	213	30.9859	0	0	10.93	High	7.377	1001
IsMasterProtein	P29692	Elongation factor 1-delta OS=Homo sapiens GN=EEF1D PE=1 SV=5	Acetyl [N-Term]	66000000	81000000	2	1	2	2	8	31.103	281	11.7438	0	0	5.01	High	0.259	262.87
IsMasterProtein	P09382	Galectin-1 OS=Homo sapiens GN=LGALS1 PE=1 SV=2	Acetyl [N-Term]	65000000	110000000	4	1	4	4	12	14.706	135	35.5556	0	0	5.5	High	2.594	370.226
IsMasterProtein	P84103	Serine/arginine-rich splicing factor 3 OS=Homo sapiens GN=SRSF3 PE=1 SV=1		65000000	120000000	3	1	3	3	6	19.318	164	14.0244	20	0.0359712	11.65	Medium	0.995	80.1686
IsMasterProtein	CON_006974121	Bos taurus 12 kDa protein		64000000	120000000	1	1	1	1	4	11.749	113	13.2743	0	0	6.55	High	0.468	181.84
IsMasterProtein	P52907	F-actin-capping protein subunit alpha-1 OS=Homo sapiens GN=CAPZA1 PE=1 SV=3	Acetyl [N-Term]	63000000	320000000	8	1	8	8	22	32.902	286	28.6713	0	0	5.69	High	2.162	569.094
IsMasterProtein	CON_000098673	SWISS-PROT:P13647 Tax_Id=9606 Gene_Symbol=KRT5 Keratin, type II cytoskeletal 5		63000000	140000000	12	1	4	12	41	62.34	590	17.2881	0	0	7.74	High	1.352	904.778
IsMasterProtein	P46783	40S ribosomal protein S10 OS=Homo sapiens GN=RPS10 PE=1 SV=1		63000000	34000000	3	1	3	3	6	18.886	165	18.1818	0	0	10.15	High	0.701	147.038
IsMasterProtein	P62873	Guanine nucleotide-binding protein G(I)/G(S)/G(T) subunit beta-1 OS=Homo sapiens GN=GNB1 PE=1 SV=3	Acetyl [N-Term]	63000000	100000000	3	1	2	3	10	37.353	340	10.8824	0	0	6	High	0.585	176.36
IsMasterProtein	P08708	40S ribosomal protein S17 OS=Homo sapiens GN=RPS17 PE=1 SV=2		62000000	110000000	3	1	3	3	10	15.54	135	32.5926	0	0	9.85	High	3.642	282.7
IsMasterProtein	P80748	Immunoglobulin lambda variable 3-21 OS=Homo sapiens GN=IGLV3-21 PE=1 SV=2		62000000	100000000	1	1	1	1	4	12.438	117	13.6752	0	0	5.29	High	0.585	365.66
IsMasterProtein	Q9NYL9	Tropomodulin-3 OS=Homo sapiens GN=TMOD3 PE=1 SV=1		61000000	620000000	10	1	10	10	18	39.57	352	34.6591	0	0	5.19	High	1.61	480.922
IsMasterProtein	Q4G0N4	NAD kinase 2, mitochondrial OS=Homo sapiens GN=NADK2 PE=1 SV=2		61000000	140000000	1	1	1	1	3	49.402	442	1.58371	51	0.0679095	8.18	Low	0.07	40.6327
IsMasterProtein	Q8WX93	Palladin OS=Homo sapiens GN=PALLD PE=1 SV=3		60000000	79000000	15	1	15	15	31	150.47	1383	12.3644	0	0	7.09	High	0.575	521.894
IsMasterProtein	P25398	40S ribosomal protein S12 OS=Homo sapiens GN=RPS12 PE=1 SV=3		60000000	90000000	3	1	3	3	11	14.505	132	25.7576	0	0	7.21	High	1.683	246.654
IsMasterProtein	Q10471	Polypeptide N-acetylgalactosaminyltransferase 2 OS=Homo sapiens GN=GALNT2 PE=1 SV=1		60000000		1	1	1	1	1	64.691	571	2.10158	102	0.124239	8.35	Low	0.066	27.74
IsMasterProtein	P62081	40S ribosomal protein S7 OS=Homo sapiens GN=RPS7 PE=1 SV=1		60000000	74000000	1	1	1	1	3	22.113	194	4.12371	31	0.0488189	10.1	Medium	0.233	64.4572
IsMasterProtein	Q14103	Heterogeneous nuclear ribonucleoprotein D0 OS=Homo sapiens GN=HNRNPD PE=1 SV=1		60000000	150000000	3	1	1	3	7	38.41	355	9.01408	0	0	7.81	High	0.585	148.1
IsMasterProtein	P83881	60S ribosomal protein L36a OS=Homo sapiens GN=RPL36A PE=1 SV=2		60000000	87000000	1	1	1	1	4	12.433	106	6.60377	30	0.0473186	10.58	Medium	0.468	65.8539
IsMasterProtein	CON_007144053	SWISS-PROT:Q5KR47-2| Bos taurus Gene_Symbol=TPM3 Isoform 2 of Tropomyosin alpha-3 chain	Acetyl [N-Term]	59000000	430000000	22	1	8	22	65	29.015	248	60.4839	0	0	4.78	High	18.307	1834.2
IsMasterProtein	O43390	Heterogeneous nuclear ribonucleoprotein R OS=Homo sapiens GN=HNRNPR PE=1 SV=1		59000000	120000000	4	1	4	4	10	70.899	633	7.26698	0	0	8.13	High	0.252	334.14
IsMasterProtein	CON_007175612	SWISS-PROT:Q24K22| Bos taurus Gene_Symbol=MST1 Hepatocyte growth factor-like protein		59000000	74000000	1	1	1	1	2	79.921	712	0.842697	68	0.0856423	8.02	Low	0.055	33.11
IsMasterProtein	Q9BUJ2	Heterogeneous nuclear ribonucleoprotein U-like protein 1 OS=Homo sapiens GN=HNRNPUL1 PE=1 SV=2		58000000	64000000	10	1	10	10	17	95.679	856	15.3037	0	0	6.92	High	0.632	414.725
IsMasterProtein	P16401	Histone H1.5 OS=Homo sapiens GN=HIST1H1B PE=1 SV=3	Acetyl [N-Term]	58000000	83000000	6	1	5	6	11	22.566	226	26.5487	0	0	10.92	High	1.894	279.332
IsMasterProtein	P21796	Voltage-dependent anion-selective channel protein 1 OS=Homo sapiens GN=VDAC1 PE=1 SV=2	Acetyl [N-Term]	58000000	38000000	5	1	5	5	9	30.754	283	22.9682	0	0	8.54	High	0.896	195.784
IsMasterProtein	P42166	Lamina-associated polypeptide 2, isoform alpha OS=Homo sapiens GN=TMPO PE=1 SV=2		58000000	120000000	5	1	5	5	11	75.446	694	9.2219	0	0	7.66	High	0.334	354.642
IsMasterProtein	Q02543	60S ribosomal protein L18a OS=Homo sapiens GN=RPL18A PE=1 SV=2		58000000	73000000	4	1	4	4	8	20.749	176	21.0227	2	0.00455581	10.71	High	0.931	126.378
IsMasterProtein	Q9UBI6	Guanine nucleotide-binding protein G(I)/G(S)/G(O) subunit gamma-12 OS=Homo sapiens GN=GNG12 PE=1 SV=3		58000000	160000000	3	1	3	3	12	8.001	72	44.4444	0	0	8.97	High	2.981	493.098
IsMasterProtein	P47756	F-actin-capping protein subunit beta OS=Homo sapiens GN=CAPZB PE=1 SV=4	Acetyl [N-Term]	57000000	190000000	10	1	10	10	19	31.331	277	41.1552	0	0	5.59	High	2.162	610.786
IsMasterProtein	P84098	60S ribosomal protein L19 OS=Homo sapiens GN=RPL19 PE=1 SV=1		57000000	130000000	3	1	3	3	6	23.451	196	17.3469	0	0	11.47	High	1.154	228.556
IsMasterProtein	P60953	Cell division control protein 42 homolog OS=Homo sapiens GN=CDC42 PE=1 SV=2		57000000		1	1	1	1	1	21.245	191	5.2356	32	0.0496124	6.55	Medium	0.259	63.47
IsMasterProtein	Q01844	RNA-binding protein EWS OS=Homo sapiens GN=EWSR1 PE=1 SV=1		56000000	150000000	1	1	1	1	4	68.436	656	2.13415	5	0.010142	9.33	Medium	0.105	98.94
IsMasterProtein	CON_009064451	Bos taurus Gene_Symbol=LDHA 40 kDa protein		56000000		1	1	1	1	2	39.702	361	3.3241	13	0.0240296	8.66	Medium	0.089	82.3993
IsMasterProtein	P04899	Guanine nucleotide-binding protein G(i) subunit alpha-2 OS=Homo sapiens GN=GNAI2 PE=1 SV=3		55000000	100000000	5	1	2	5	12	40.425	355	18.0282	0	0	5.54	High	0.73	289.702
IsMasterProtein	Q9H336	Cysteine-rich secretory protein LCCL domain-containing 1 OS=Homo sapiens GN=CRISPLD1 PE=2 SV=1		55000000		1	1	1	1	1	56.851	500	1.6	118	0.141317	8.12	Low	0.08	25.3
IsMasterProtein	Q9BYZ2	L-lactate dehydrogenase A-like 6B OS=Homo sapiens GN=LDHAL6B PE=1 SV=3		54000000	110000000	1	1	1	1	4	41.916	381	1.5748	35	0.0531108	8.65	Low	0.093	57.2619
IsMasterProtein	P35268	60S ribosomal protein L22 OS=Homo sapiens GN=RPL22 PE=1 SV=2		54000000	96000000	1	1	1	1	3	14.778	128	10.1562	5	0.010142	9.19	Medium	0.468	99.16
IsMasterProtein	Q8NG75	Olfactory receptor 5T1 OS=Homo sapiens GN=OR5T1 PE=2 SV=1		53000000		1	1	1	1	1	36.86	326	2.14724	207	0.231027	7.66	Low	0.389	0
IsMasterProtein	P46781	40S ribosomal protein S9 OS=Homo sapiens GN=RPS9 PE=1 SV=3		52000000	51000000	5	1	5	5	9	22.578	194	22.1649	0	0	10.65	High	1.276	183.761
IsMasterProtein	P45880	Voltage-dependent anion-selective channel protein 2 OS=Homo sapiens GN=VDAC2 PE=1 SV=2		52000000		4	1	4	4	8	31.547	294	12.9252	0	0	7.56	High	0.719	208.012
IsMasterProtein	Q15233	Non-POU domain-containing octamer-binding protein OS=Homo sapiens GN=NONO PE=1 SV=4		52000000	170000000	5	1	4	5	16	54.197	471	14.4374	0	0	8.95	High	0.778	510.658
IsMasterProtein	CON_007212703	SWISS-PROT:P05785| Bos taurus Gene_Symbol=KRT14 keratin 19 isoform 8		52000000	100000000	16	0	3	16	45	51.849	477	24.109	0	0	5.16	High	2.06	1233.1
IsMasterProtein	CON_003844445	SWISS-PROT:P02533 Tax_Id=9606 Gene_Symbol=KRT14 Keratin, type I cytoskeletal 14		52000000	140000000	16	1	3	16	45	51.589	472	26.2712	0	0	5.16	High	2.06	1348.33
IsMasterProtein	Q9UL40	Zinc finger protein 346 OS=Homo sapiens GN=ZNF346 PE=1 SV=1		52000000		3	1	3	3	5	32.912	294	14.2857	0	0	9.09	High	0.54	153.09
IsMasterProtein	P13646	Keratin, type I cytoskeletal 13 OS=Homo sapiens GN=KRT13 PE=1 SV=4		52000000	140000000	5	0	1	5	18	49.557	458	9.17031	0	0	4.96	High	0.54	452.591
IsMasterProtein	Q04941	Proteolipid protein 2 OS=Homo sapiens GN=PLP2 PE=1 SV=1		52000000		1	1	1	1	1	16.68	152	8.55263	105	0.126812	7.24	Low	0.468	26.83
IsMasterProtein	P06733	Alpha-enolase OS=Homo sapiens GN=ENO1 PE=1 SV=2		51000000	47000000	7	1	7	7	10	47.139	434	15.6682	0	0	7.39	High	0.743	202.738
IsMasterProtein	P62753	40S ribosomal protein S6 OS=Homo sapiens GN=RPS6 PE=1 SV=1		50000000	170000000	6	1	6	6	13	28.663	249	20.0803	0	0	10.84	High	1.894	427.492
IsMasterProtein	P26641	Elongation factor 1-gamma OS=Homo sapiens GN=EEF1G PE=1 SV=3		50000000		2	1	2	2	4	50.087	437	4.34783	1	0.00231481	6.67	High	0.179	131.506
IsMasterProtein	Q9UJX6	Anaphase-promoting complex subunit 2 OS=Homo sapiens GN=ANAPC2 PE=1 SV=1		50000000	50000000	2	1	2	2	5	93.769	822	2.55474	0	0	5.22	High	0.099	171.114
IsMasterProtein	Q14296	Fas-activated serine/threonine kinase OS=Homo sapiens GN=FASTK PE=1 SV=1		50000000	62000000	1	1	1	1	4	61.066	549	1.27505	21	0.0371025	9.89	Medium	0.075	73.2102
IsMasterProtein	P62805	Histone H4 OS=Homo sapiens GN=HIST1H4A PE=1 SV=2		49000000	45000000	4	1	4	4	9	11.36	103	40.7767	0	0	11.36	High	3.642	157.289
IsMasterProtein	P52272	Heterogeneous nuclear ribonucleoprotein M OS=Homo sapiens GN=HNRNPM PE=1 SV=3		48000000	19000000	3	1	3	3	4	77.464	730	6.71233	20	0.0359712	8.7	Medium	0.134	76.43
IsMasterProtein	Q14956	Transmembrane glycoprotein NMB OS=Homo sapiens GN=GPNMB PE=1 SV=2		48000000		1	1	1	1	1	63.882	572	1.22378	161	0.184845	6.64	Low	0.105	20.99
IsMasterProtein	P62244	40S ribosomal protein S15a OS=Homo sapiens GN=RPS15A PE=1 SV=2		46000000	90000000	4	1	4	4	10	14.83	130	20.7692	0	0	10.13	High	1.31	175.106
IsMasterProtein	Q96PK6	RNA-binding protein 14 OS=Homo sapiens GN=RBM14 PE=1 SV=2		46000000	67000000	1	1	1	1	3	69.449	669	3.58744	0	0	9.67	High	0.086	157.33
IsMasterProtein	P62316	Small nuclear ribonucleoprotein Sm D2 OS=Homo sapiens GN=SNRPD2 PE=1 SV=1	Acetyl [N-Term]	46000000	81000000	1	1	1	1	4	13.518	118	5.9322	25	0.0430622	9.91	Medium	0.292	69.6043
IsMasterProtein	P57721	Poly(rC)-binding protein 3 OS=Homo sapiens GN=PCBP3 PE=2 SV=2		46000000		1	1	1	1	2	39.44	371	3.77358	28	0.0445151	8.07	Medium	0.122	66.74
IsMasterProtein	P10412	Histone H1.4 OS=Homo sapiens GN=HIST1H1E PE=1 SV=2	Acetyl [N-Term]	46000000		8	1	1	8	27	21.852	219	29.6804	0	0	11.03	High	5.813	858.767
IsMasterProtein	P06748	Nucleophosmin OS=Homo sapiens GN=NPM1 PE=1 SV=2		45000000	110000000	2	1	2	2	4	32.555	294	14.6259	25	0.0430622	4.78	Medium	0.292	69.77
IsMasterProtein	P0C0S5	Histone H2A.Z OS=Homo sapiens GN=H2AFZ PE=1 SV=2		45000000		3	1	1	3	10	13.545	128	23.4375	0	0	10.58	High	2.162	181.864
IsMasterProtein	P12956	X-ray repair cross-complementing protein 6 OS=Homo sapiens GN=XRCC6 PE=1 SV=2		44000000	250000000	10	1	10	10	19	69.799	609	18.8834	0	0	6.64	High	0.778	454.387
IsMasterProtein	P12268	Inosine-5'-monophosphate dehydrogenase 2 OS=Homo sapiens GN=IMPDH2 PE=1 SV=2		44000000	87000000	8	1	8	8	13	55.77	514	20.8171	0	0	6.9	High	0.978	305.571
IsMasterProtein	P61513	60S ribosomal protein L37a OS=Homo sapiens GN=RPL37A PE=1 SV=2		43000000	60000000	3	1	3	3	3	10.268	92	40.2174	5	0.010142	10.43	Medium	2.162	106.037
IsMasterProtein	Q14764	Major vault protein OS=Homo sapiens GN=MVP PE=1 SV=4		43000000		3	1	3	3	4	99.266	893	6.271	4	0.00826446	5.48	High	0.142	117.85
IsMasterProtein	P62937	Peptidyl-prolyl cis-trans isomerase A OS=Homo sapiens GN=PPIA PE=1 SV=2		43000000	47000000	2	1	2	2	3	18.001	165	15.7576	9	0.0168856	7.81	Medium	0.389	91.6333
IsMasterProtein	O60656	UDP-glucuronosyltransferase 1-9 OS=Homo sapiens GN=UGT1A9 PE=1 SV=1		43000000	47000000	1	1	1	1	2	59.901	530	1.13208	68	0.0856423	7.9	Low	0.096	33.5073
IsMasterProtein	P06312	Immunoglobulin kappa variable 4-1 OS=Homo sapiens GN=IGKV4-1 PE=1 SV=1		43000000	69000000	1	1	1	1	4	13.372	121	7.43802	13	0.0240296	5.25	Medium	0.389	82.46
IsMasterProtein	P30837	Aldehyde dehydrogenase X, mitochondrial OS=Homo sapiens GN=ALDH1B1 PE=1 SV=3		43000000		1	1	1	1	2	57.17	517	1.93424	37	0.0559758	6.8	Low	0.083	56.2098
IsMasterProtein	Q08170	Serine/arginine-rich splicing factor 4 OS=Homo sapiens GN=SRSF4 PE=1 SV=2		42000000		1	1	1	1	2	56.645	494	1.82186	44	0.0627675	11.52	Low	0.116	51.13
IsMasterProtein	P62826	GTP-binding nuclear protein Ran OS=Homo sapiens GN=RAN PE=1 SV=3		42000000	47000000	1	1	1	1	4	24.408	216	6.48148	9	0.0168856	7.49	Medium	0.233	96.42
IsMasterProtein	P67936	Tropomyosin alpha-4 chain OS=Homo sapiens GN=TPM4 PE=1 SV=3	Acetyl [N-Term]	41000000	230000000	24	1	6	24	65	28.504	248	63.3065	0	0	4.69	High	25.827	1884.88
IsMasterProtein	P17844	Probable ATP-dependent RNA helicase DDX5 OS=Homo sapiens GN=DDX5 PE=1 SV=1		41000000	82000000	6	1	5	6	19	69.105	614	10.4235	0	0	8.92	High	0.565	418.533
IsMasterProtein	P49023	Paxillin OS=Homo sapiens GN=PXN PE=1 SV=3		41000000	75000000	3	1	3	3	5	64.464	591	7.2758	0	0	6.19	High	0.241	196.62
IsMasterProtein	P62820	Ras-related protein Rab-1A OS=Homo sapiens GN=RAB1A PE=1 SV=3		41000000		2	1	2	2	4	22.663	205	9.26829	35	0.0531108	6.21	Low	0.292	58.7731
IsMasterProtein	P48047	ATP synthase subunit O, mitochondrial OS=Homo sapiens GN=ATP5O PE=1 SV=1		41000000		1	1	1	1	2	23.263	213	5.16432	49	0.0655957	9.96	Low	0.179	42.68
IsMasterProtein	Q96AG4	Leucine-rich repeat-containing protein 59 OS=Homo sapiens GN=LRRC59 PE=1 SV=1		40000000	51000000	3	1	3	3	8	34.909	307	12.7036	0	0	9.57	High	0.468	280.335
IsMasterProtein	CON_007107832	SWISS-PROT:P01966 Bos taurus Hemoglobin subunit alpha		40000000		1	1	1	1	1	15.175	142	7.74648	103	0.125152	8.44	Low	0.292	27.65
IsMasterProtein	Q15370	Transcription elongation factor B polypeptide 2 OS=Homo sapiens GN=TCEB2 PE=1 SV=1		40000000	39000000	1	1	1	1	4	13.125	118	5.9322	24	0.041958	4.88	Medium	0.334	72.1738
IsMasterProtein	Q14444	Caprin-1 OS=Homo sapiens GN=CAPRIN1 PE=1 SV=2		39000000	76000000	2	1	2	2	3	78.318	709	3.10296	9	0.0168856	5.25	Medium	0.194	95.45
IsMasterProtein	Q9C091	GREB1-like protein OS=Homo sapiens GN=GREB1L PE=2 SV=2		39000000		1	1	1	1	1	214.219	1923	0.468019	105	0.126812	6.62	Low	0.023	26.74
IsMasterProtein	P13639	Elongation factor 2 OS=Homo sapiens GN=EEF2 PE=1 SV=4		39000000		1	1	1	1	2	95.277	858	1.04895	32	0.0496124	6.83	Medium	0.044	61.68
IsMasterProtein	P27105	Erythrocyte band 7 integral membrane protein OS=Homo sapiens GN=STOM PE=1 SV=3		39000000	54000000	1	1	1	1	3	31.711	288	2.77778	55	0.0721785	7.88	Low	0.136	39.0382
IsMasterProtein	Q99623	Prohibitin-2 OS=Homo sapiens GN=PHB2 PE=1 SV=2		38000000		5	1	5	5	7	33.276	299	20.4013	0	0	9.83	High	0.557	155.68
IsMasterProtein	CON_007129341	TREMBL:Q3ZBS7 Bos taurus Vitronectin		38000000	75000000	2	1	2	2	4	54.065	484	4.33884	9	0.0168856	6.16	Medium	0.259	87.1916
IsMasterProtein	P35613	Basigin OS=Homo sapiens GN=BSG PE=1 SV=2		38000000		2	1	2	2	4	42.174	385	5.97403	9	0.0168856	5.66	Medium	0.259	97.52
IsMasterProtein	P32969	60S ribosomal protein L9 OS=Homo sapiens GN=RPL9 PE=1 SV=1		38000000	77000000	1	1	1	1	3	21.85	192	5.20833	9	0.0168856	9.95	Medium	0.233	86.51
IsMasterProtein	P62879	Guanine nucleotide-binding protein G(I)/G(S)/G(T) subunit beta-2 OS=Homo sapiens GN=GNB2 PE=1 SV=3		38000000	67000000	2	1	1	2	6	37.307	340	6.47059	1	0.00231481	6	High	0.334	132.997
IsMasterProtein	CON_007139284	TREMBL:Q3SX09 Bos taurus similar to HBG protein		37000000		2	1	2	2	4	22.047	201	12.9353	24	0.041958	9.39	Medium	0.468	72.55
IsMasterProtein	Q9BX69	Caspase recruitment domain-containing protein 6 OS=Homo sapiens GN=CARD6 PE=1 SV=2		37000000		2	1	2	2	3	116.394	1037	2.89296	9	0.0168856	6.37	Medium	0.081	91.8933
IsMasterProtein	Q99729	Heterogeneous nuclear ribonucleoprotein A/B OS=Homo sapiens GN=HNRNPAB PE=1 SV=2		37000000		2	1	1	2	3	36.202	332	6.92771	4	0.00826446	8.21	High	0.359	121.62
IsMasterProtein	P31689	DnaJ homolog subfamily A member 1 OS=Homo sapiens GN=DNAJA1 PE=1 SV=2		37000000	90000000	1	1	1	1	3	44.839	397	3.27456	9	0.0168856	7.08	Medium	0.11	85.39
IsMasterProtein	O43813	LanC-like protein 1 OS=Homo sapiens GN=LANCL1 PE=1 SV=1		37000000		1	1	1	1	1	45.254	399	3.00752	35	0.0531108	7.75	Low	0.11	57.78
IsMasterProtein	Q09666	Neuroblast differentiation-associated protein AHNAK OS=Homo sapiens GN=AHNAK PE=1 SV=2		36000000	130000000	14	1	14	14	24	628.699	5890	13.6333	0	0	6.15	High	0.081	504.52
IsMasterProtein	P02545	Prelamin-A/C OS=Homo sapiens GN=LMNA PE=1 SV=1		36000000	73000000	8	1	8	8	18	74.095	664	14.3072	0	0	7.02	High	0.506	699.347
IsMasterProtein	O14979	Heterogeneous nuclear ribonucleoprotein D-like OS=Homo sapiens GN=HNRNPDL PE=1 SV=3		36000000	130000000	7	1	5	7	15	46.409	420	14.7619	0	0	9.57	High	0.957	332.807
IsMasterProtein	Q9H5N1	Rab GTPase-binding effector protein 2 OS=Homo sapiens GN=RABEP2 PE=1 SV=2		36000000		3	1	3	3	4	63.504	569	5.6239	5	0.010142	4.78	Medium	0.218	105.81
IsMasterProtein	Q9BRL6	Serine/arginine-rich splicing factor 8 OS=Homo sapiens GN=SRSF8 PE=1 SV=1		36000000	60000000	1	1	1	1	4	32.268	282	2.83688	9	0.0168856	11.72	Medium	0.179	86.77
IsMasterProtein	Q15907	Ras-related protein Rab-11B OS=Homo sapiens GN=RAB11B PE=1 SV=4		36000000		1	1	1	1	2	24.473	218	5.04587	38	0.0573152	5.94	Low	0.155	55.4561
IsMasterProtein	O43175	D-3-phosphoglycerate dehydrogenase OS=Homo sapiens GN=PHGDH PE=1 SV=4		35000000	90000000	4	1	4	4	5	56.614	533	9.94371	4	0.00826446	6.71	High	0.425	118.42
IsMasterProtein	Q96HC4	PDZ and LIM domain protein 5 OS=Homo sapiens GN=PDLIM5 PE=1 SV=5		35000000	27000000	2	1	2	2	3	63.904	596	4.19463	21	0.0371025	8.21	Medium	0.15	75.4033
IsMasterProtein	P36542	ATP synthase subunit gamma, mitochondrial OS=Homo sapiens GN=ATP5C1 PE=1 SV=1		35000000		2	1	2	2	3	32.975	298	7.71812	4	0.00826446	9.22	High	0.292	124.623
IsMasterProtein	P59998	Actin-related protein 2/3 complex subunit 4 OS=Homo sapiens GN=ARPC4 PE=1 SV=3		34000000		2	1	2	2	2	19.654	168	13.6905	51	0.0679095	8.43	Low	0.425	40.83
IsMasterProtein	P62136	Serine/threonine-protein phosphatase PP1-alpha catalytic subunit OS=Homo sapiens GN=PPP1CA PE=1 SV=1		33000000		5	1	5	5	9	37.488	330	16.6667	0	0	6.33	High	0.778	267.982
IsMasterProtein	Q08211	ATP-dependent RNA helicase A OS=Homo sapiens GN=DHX9 PE=1 SV=4		33000000	56000000	3	1	3	3	5	140.869	1270	2.04724	4	0.00826446	6.84	High	0.093	117.131
IsMasterProtein	P49411	Elongation factor Tu, mitochondrial OS=Homo sapiens GN=TUFM PE=1 SV=2		33000000		2	1	2	2	2	49.51	452	5.30973	55	0.0721785	7.61	Low	0.155	39.14
IsMasterProtein	P22061	Protein-L-isoaspartate(D-aspartate) O-methyltransferase OS=Homo sapiens GN=PCMT1 PE=1 SV=4		33000000	42000000	1	1	1	1	4	24.621	227	7.48899	9	0.0168856	7.21	Medium	0.194	88.12
IsMasterProtein	CON_CASB	SWISS-PROT:P02666 Beta-casein - Bos taurus Bovine		33000000		1	1	1	1	2	23.568	209	9.09091	9	0.0168856	5.19	Medium	0.778	86.52
IsMasterProtein	P09874	Poly [ADP-ribose] polymerase 1 OS=Homo sapiens GN=PARP1 PE=1 SV=4	Acetyl [N-Term]	32000000	120000000	8	1	8	8	20	113.012	1014	11.5385	0	0	8.88	High	0.34	569.42
IsMasterProtein	Q0D2K0	Magnesium transporter NIPA4 OS=Homo sapiens GN=NIPAL4 PE=1 SV=3		32000000	180000000	1	1	1	1	2	50.025	466	1.50215	65	0.0833333	7.43	Low	0.116	35.2445
IsMasterProtein	O43155	Leucine-rich repeat transmembrane protein FLRT2 OS=Homo sapiens GN=FLRT2 PE=1 SV=1		32000000	41000000	1	1	1	1	3	74.002	660	0.909091	115	0.138554	7.8	Low	0.066	25.76
IsMasterProtein	Q9P032	NADH dehydrogenase [ubiquinone] 1 alpha subcomplex assembly factor 4 OS=Homo sapiens GN=NDUFAF4 PE=1 SV=1		32000000	41000000	1	1	1	1	2	20.254	175	3.42857	149	0.173256	8.82	Low	0.166	21.9
IsMasterProtein	CON_003007257	SWISS-PROT:P02538 Tax_Id=9606 Gene_Symbol=KRT6A Keratin, type II cytoskeletal 6A		31000000		14	1	5	14	41	60.008	564	23.0496	0	0	8	High	1.61	929.42
IsMasterProtein	O43707	Alpha-actinin-4 OS=Homo sapiens GN=ACTN4 PE=1 SV=2		31000000	91000000	7	1	5	7	10	104.788	911	9.22064	0	0	5.44	High	0.292	325.282
IsMasterProtein	Q9BUF5	Tubulin beta-6 chain OS=Homo sapiens GN=TUBB6 PE=1 SV=1		31000000	78000000	9	1	4	9	22	49.825	446	24.2152	0	0	4.88	High	1.61	584.738
IsMasterProtein	P27824	Calnexin OS=Homo sapiens GN=CANX PE=1 SV=2		31000000		3	1	3	3	5	67.526	592	5.57432	1	0.00231481	4.6	High	0.269	138.47
IsMasterProtein	Q9Y3U8	60S ribosomal protein L36 OS=Homo sapiens GN=RPL36 PE=1 SV=3		31000000	120000000	2	1	2	2	5	12.246	105	15.2381	20	0.0359712	11.59	Medium	1.154	75.8523
IsMasterProtein	P39656	Dolichyl-diphosphooligosaccharide--protein glycosyltransferase 48 kDa subunit OS=Homo sapiens GN=DDOST PE=1 SV=4		31000000		1	1	1	1	1	50.769	456	1.97368	48	0.0653061	6.55	Low	0.096	43.59
IsMasterProtein	Q9UPQ0	LIM and calponin homology domains-containing protein 1 OS=Homo sapiens GN=LIMCH1 PE=1 SV=4		30000000	120000000	8	1	8	8	15	121.792	1083	9.9723	0	0	6.47	High	0.306	453.874
IsMasterProtein	Q5GLZ8	Probable E3 ubiquitin-protein ligase HERC4 OS=Homo sapiens GN=HERC4 PE=1 SV=1		30000000	70000000	1	1	1	1	2	118.487	1057	0.567644	101	0.123321	6.19	Low	0.039	28.01
IsMasterProtein	P35232	Prohibitin OS=Homo sapiens GN=PHB PE=1 SV=1		30000000		1	1	1	1	2	29.786	272	4.04412	39	0.0587349	5.76	Low	0.136	54.89
IsMasterProtein	P57679	Ellis-van Creveld syndrome protein OS=Homo sapiens GN=EVC PE=1 SV=1		30000000	70000000	1	1	1	1	3	111.92	992	0.604839	48	0.0653061	6.73	Low	0.04	42.93
IsMasterProtein	P12236	ADP/ATP translocase 3 OS=Homo sapiens GN=SLC25A6 PE=1 SV=4		29000000		8	1	2	8	21	32.845	298	26.5101	0	0	9.74	High	1.31	407.916
IsMasterProtein	CON_006926393	Bos taurus Gene_Symbol=GLIPR2 GLI pathogenesis-related 2		29000000	62000000	2	1	2	2	6	17.199	154	16.8831	0	0	9.5	High	0.585	308.887
IsMasterProtein	CON_007012681	Bos taurus 47 kDa protein		28000000		5	1	1	5	22	46.515	419	11.9332	0	0	6.33	High	1.228	509.958
IsMasterProtein	P50990	T-complex protein 1 subunit theta OS=Homo sapiens GN=CCT8 PE=1 SV=4		27000000	28000000	3	1	3	3	5	59.583	548	7.48175	0	0	5.6	High	0.184	149.98
IsMasterProtein	Q8N6U8	G-protein coupled receptor 161 OS=Homo sapiens GN=GPR161 PE=2 SV=1		27000000	250000000	1	1	1	1	6	58.521	529	1.32325	32	0.0496124	8.24	Medium	0.096	64.0239
IsMasterProtein	Q00610	Clathrin heavy chain 1 OS=Homo sapiens GN=CLTC PE=1 SV=5		26000000	73000000	5	1	5	5	9	191.493	1675	3.9403	0	0	5.69	High	0.129	246.851
IsMasterProtein	P05556	Integrin beta-1 OS=Homo sapiens GN=ITGB1 PE=1 SV=2		26000000		3	1	3	3	5	88.357	798	4.63659	0	0	5.39	High	0.189	148.26
IsMasterProtein	Q15369	Transcription elongation factor B polypeptide 1 OS=Homo sapiens GN=TCEB1 PE=1 SV=1		26000000		2	1	2	2	3	12.465	112	24.1071	2	0.00455581	4.78	High	0.778	127.567
IsMasterProtein	Q13310	Polyadenylate-binding protein 4 OS=Homo sapiens GN=PABPC4 PE=1 SV=1		26000000	54000000	8	1	2	8	18	70.738	644	15.0621	0	0	9.26	High	0.679	448.902
IsMasterProtein	P61978	Heterogeneous nuclear ribonucleoprotein K OS=Homo sapiens GN=HNRNPK PE=1 SV=1		26000000	71000000	2	1	2	2	5	50.944	463	6.04752	0	0	5.54	High	0.172	195.77
IsMasterProtein	Q5T9A4	ATPase family AAA domain-containing protein 3B OS=Homo sapiens GN=ATAD3B PE=1 SV=1		26000000		2	1	2	2	3	72.527	648	2.31481	32	0.0496124	9.2	Medium	0.11	62.877
IsMasterProtein	P50991	T-complex protein 1 subunit delta OS=Homo sapiens GN=CCT4 PE=1 SV=4		26000000		1	1	1	1	2	57.888	539	1.2987	46	0.0641562	7.83	Low	0.062	45.7123
IsMasterProtein	Q96T21	Selenocysteine insertion sequence-binding protein 2 OS=Homo sapiens GN=SECISBP2 PE=1 SV=2		26000000	95000000	1	1	1	1	3	95.402	854	0.819672	60	0.077821	8.12	Low	0.055	36.6712
IsMasterProtein	P08754	Guanine nucleotide-binding protein G(k) subunit alpha OS=Homo sapiens GN=GNAI3 PE=1 SV=3		26000000		4	1	1	4	9	40.506	354	11.2994	0	0	5.69	High	0.624	213.432
IsMasterProtein	P18085	ADP-ribosylation factor 4 OS=Homo sapiens GN=ARF4 PE=1 SV=3		25000000	55000000	2	1	2	2	5	20.498	180	9.44444	9	0.0168856	7.14	Medium	0.425	95.1621
IsMasterProtein	P58107	Epiplakin OS=Homo sapiens GN=EPPK1 PE=1 SV=2		25000000	50000000	4	1	1	4	12	555.279	5090	6.52259	0	0	5.6	High	0.038	411.217
IsMasterProtein	P16070	CD44 antigen OS=Homo sapiens GN=CD44 PE=1 SV=3		25000000		1	1	1	1	1	81.487	742	1.34771	138	0.163314	5.33	Low	0.07	23.56
IsMasterProtein	P09622	Dihydrolipoyl dehydrogenase, mitochondrial OS=Homo sapiens GN=DLD PE=1 SV=2		25000000		1	1	1	1	2	54.143	509	2.1611	32	0.0496124	7.85	Medium	0.08	63.24
IsMasterProtein	P62888	60S ribosomal protein L30 OS=Homo sapiens GN=RPL30 PE=1 SV=2		24000000	69000000	3	1	3	3	4	12.776	115	37.3913	9	0.0168856	9.63	Medium	1.371	85.21
IsMasterProtein	Q5T5X7	BEN domain-containing protein 3 OS=Homo sapiens GN=BEND3 PE=1 SV=1		24000000		2	1	2	2	2	94.415	828	2.41546	26	0.0430622	5.43	Medium	0.094	68.01
IsMasterProtein	Q9NR12	PDZ and LIM domain protein 7 OS=Homo sapiens GN=PDLIM7 PE=1 SV=1		24000000	4000000	2	1	2	2	2	49.813	457	3.93873	45	0.0640114	8.41	Low	0.172	46.51
IsMasterProtein	Q15149	Plectin OS=Homo sapiens GN=PLEC PE=1 SV=3		23000000	200000000	55	1	52	55	90	531.466	4684	14.0051	0	0	5.96	High	0.434	2247.11
IsMasterProtein	P50454	Serpin H1 OS=Homo sapiens GN=SERPINH1 PE=1 SV=2		23000000		2	1	2	2	2	46.411	418	6.45933	25	0.0430622	8.69	Medium	0.202	69.32
IsMasterProtein	O94808	Glutamine--fructose-6-phosphate aminotransferase [isomerizing] 2 OS=Homo sapiens GN=GFPT2 PE=1 SV=3		23000000		1	1	1	1	1	76.882	682	1.31965	206	0.231027	7.37	Low	0.05	14.07
IsMasterProtein	P05186	Alkaline phosphatase, tissue-nonspecific isozyme OS=Homo sapiens GN=ALPL PE=1 SV=4		22000000	59000000	3	1	3	3	5	57.269	524	8.77863	0	0	6.67	High	0.269	194.34
IsMasterProtein	P38159	RNA-binding motif protein, X chromosome OS=Homo sapiens GN=RBMX PE=1 SV=3		22000000	70000000	2	1	2	2	5	42.306	391	3.83632	5	0.010142	10.05	Medium	0.15	99.4095
IsMasterProtein	P18077	60S ribosomal protein L35a OS=Homo sapiens GN=RPL35A PE=1 SV=2		22000000		1	1	1	1	1	12.53	110	6.36364	192	0.217195	11.06	Low	0.292	18.18
IsMasterProtein	Q6ZS30	Neurobeachin-like protein 1 OS=Homo sapiens GN=NBEAL1 PE=2 SV=3		22000000		1	1	1	1	1	307.041	2694	0.259837	155	0.179398	6.44	Low	0.016	21.34
IsMasterProtein	Q9Y570	Protein phosphatase methylesterase 1 OS=Homo sapiens GN=PPME1 PE=1 SV=3		22000000		1	1	1	1	1	42.288	386	1.81347	121	0.144737	5.97	Low	0.11	24.87
IsMasterProtein	P49368	T-complex protein 1 subunit gamma OS=Homo sapiens GN=CCT3 PE=1 SV=4		21000000	29000000	2	1	2	2	5	60.495	545	3.11927	4	0.00826446	6.49	High	0.129	122.023
IsMasterProtein	P20648	Potassium-transporting ATPase alpha chain 1 OS=Homo sapiens GN=ATP4A PE=2 SV=5		21000000		1	1	1	1	2	114.045	1035	1.44928	0	0	5.81	High	0.042	141.5
IsMasterProtein	P20674	Cytochrome c oxidase subunit 5A, mitochondrial OS=Homo sapiens GN=COX5A PE=1 SV=2		21000000		1	1	1	1	1	16.752	150	4.66667	193	0.218079	6.79	Low	0.233	18.13
IsMasterProtein	Q92599	Septin-8 OS=Homo sapiens GN=SEPT8 PE=1 SV=4		21000000		1	1	1	1	2	55.721	483	1.86335	49	0.0655957	6.28	Low	0.089	42.03
IsMasterProtein	O15143	Actin-related protein 2/3 complex subunit 1B OS=Homo sapiens GN=ARPC1B PE=1 SV=3		21000000		1	1	1	1	2	40.923	372	4.83871	53	0.0699208	8.35	Low	0.129	39.9
IsMasterProtein	P13010	X-ray repair cross-complementing protein 5 OS=Homo sapiens GN=XRCC5 PE=1 SV=3		20000000	110000000	5	1	5	5	12	82.652	732	6.01093	0	0	5.81	High	0.292	260.862
IsMasterProtein	CON_006957761	SWISS-PROT:P61223| Bos taurus Gene_Symbol=RAP1B Ras-related protein Rap-1b		20000000	8000000	2	1	2	2	4	20.812	184	9.78261	5	0.010142	5.78	Medium	0.468	99.52
IsMasterProtein	P15311	Ezrin OS=Homo sapiens GN=EZR PE=1 SV=4		19000000		1	1	1	1	1	69.37	586	1.53584	44	0.0627675	6.27	Low	0.061	50.87
IsMasterProtein	Q76KP1	N-acetyl-beta-glucosaminyl-glycoprotein 4-beta-N-acetylgalactosaminyltransferase 1 OS=Homo sapiens GN=B4GALNT4 PE=1 SV=1		19000000		1	1	1	1	1	116.441	1039	0.577478	145	0.169988	6.98	Low	0.04	22.27
IsMasterProtein	Q07065	Cytoskeleton-associated protein 4 OS=Homo sapiens GN=CKAP4 PE=1 SV=2		19000000		1	1	1	1	1	65.983	602	1.49502	95	0.117139	5.92	Low	0.05	29.72
IsMasterProtein	P17987	T-complex protein 1 subunit alpha OS=Homo sapiens GN=TCP1 PE=1 SV=1	Acetyl [N-Term]	18000000	59000000	4	1	4	4	5	60.306	556	8.27338	4	0.00826446	6.11	High	0.292	110.92
IsMasterProtein	Q15365	Poly(rC)-binding protein 1 OS=Homo sapiens GN=PCBP1 PE=1 SV=2		18000000		1	1	1	1	2	37.474	356	3.65169	45	0.0640114	7.09	Low	0.116	46.75
IsMasterProtein	Q14498	RNA-binding protein 39 OS=Homo sapiens GN=RBM39 PE=1 SV=2		18000000		1	1	1	1	1	59.343	530	2.83019	161	0.184845	10.1	Low	0.086	20.79
IsMasterProtein	Q9ULV4	Coronin-1C OS=Homo sapiens GN=CORO1C PE=1 SV=1		17000000	110000000	6	1	6	6	11	53.215	474	17.2996	0	0	7.08	High	0.701	260.161
IsMasterProtein	Q07955	Serine/arginine-rich splicing factor 1 OS=Homo sapiens GN=SRSF1 PE=1 SV=2		17000000	98000000	5	1	5	5	8	27.728	248	20.9677	0	0	10.36	High	1.154	221.425
IsMasterProtein	P35030	Trypsin-3 OS=Homo sapiens GN=PRSS3 PE=1 SV=2		17000000		1	1	1	1	1	32.508	304	4.27632	96	0.118227	7.49	Low	0.136	29.64
IsMasterProtein	P07814	Bifunctional glutamate/proline--tRNA ligase OS=Homo sapiens GN=EPRS PE=1 SV=5		16000000		1	1	1	1	1	170.483	1512	0.529101	68	0.0856423	7.33	Low	0.025	33.25
IsMasterProtein	CON_007095905	Bos taurus Gene_Symbol=KRT4 KRT4 protein		16000000	110000000	6	0	1	6	26	58.01	549	8.19672	0	0	7.55	High	0.63	566.055
IsMasterProtein	P51116	Fragile X mental retardation syndrome-related protein 2 OS=Homo sapiens GN=FXR2 PE=1 SV=2		14000000		1	1	1	1	1	74.178	673	1.18871	161	0.184845	6.23	Low	0.054	20.8
IsMasterProtein	Q16891	MICOS complex subunit MIC60 OS=Homo sapiens GN=IMMT PE=1 SV=1		14000000	26000000	1	1	1	1	3	83.626	758	0.923483	26	0.0430622	6.48	Medium	0.044	67.6099
IsMasterProtein	P43121	Cell surface glycoprotein MUC18 OS=Homo sapiens GN=MCAM PE=1 SV=2		13000000		1	1	1	1	1	71.563	646	2.32198	49	0.0655957	5.76	Low	0.064	42.67
IsMasterProtein	P46777	60S ribosomal protein L5 OS=Homo sapiens GN=RPL5 PE=1 SV=3		13000000		1	1	1	1	2	34.341	297	4.0404	21	0.0371025	9.72	Medium	0.136	75.47
IsMasterProtein	Q14157	Ubiquitin-associated protein 2-like OS=Homo sapiens GN=UBAP2L PE=1 SV=2		13000000		1	1	1	1	1	114.465	1087	1.37994	35	0.0531108	7.11	Low	0.068	60.06
IsMasterProtein	Q9H3N1	Thioredoxin-related transmembrane protein 1 OS=Homo sapiens GN=TMX1 PE=1 SV=1		12000000		1	1	1	1	1	31.771	280	4.64286	130	0.154578	4.98	Low	0.212	24.1
IsMasterProtein	Q6P158	Putative ATP-dependent RNA helicase DHX57 OS=Homo sapiens GN=DHX57 PE=1 SV=2		12000000		1	1	1	1	1	155.507	1386	0.577201	173	0.196591	7.71	Low	0.029	19.9
IsMasterProtein	O75396	Vesicle-trafficking protein SEC22b OS=Homo sapiens GN=SEC22B PE=1 SV=4		12000000		1	1	1	1	1	24.578	215	3.72093	187	0.212018	6.92	Low	0.179	18.79
IsMasterProtein	Q9UHB6	LIM domain and actin-binding protein 1 OS=Homo sapiens GN=LIMA1 PE=1 SV=1		11000000	310000000	13	1	13	13	25	85.173	759	23.7154	0	0	6.84	High	0.76	712.09
IsMasterProtein	Q96BM9	ADP-ribosylation factor-like protein 8A OS=Homo sapiens GN=ARL8A PE=1 SV=1		11000000		1	1	1	1	2	21.402	186	4.83871	35	0.0531108	7.77	Low	0.212	60.36
IsMasterProtein	P38919	Eukaryotic initiation factor 4A-III OS=Homo sapiens GN=EIF4A3 PE=1 SV=4	Acetyl [N-Term]	11000000		1	1	1	1	1	46.841	411	3.16302	44	0.0627675	6.73	Low	0.096	51.31
IsMasterProtein	P57088	Transmembrane protein 33 OS=Homo sapiens GN=TMEM33 PE=1 SV=2		8900000		1	1	1	1	1	27.96	247	4.8583	46	0.0641562	9.7	Low	0.212	45.96
IsMasterProtein	P41252	Isoleucine--tRNA ligase, cytoplasmic OS=Homo sapiens GN=IARS PE=1 SV=2		8800000		1	1	1	1	2	144.406	1262	0.792393	35	0.0531108	6.15	Low	0.034	57.05
IsMasterProtein	Q9BS26	Endoplasmic reticulum resident protein 44 OS=Homo sapiens GN=ERP44 PE=1 SV=1		7500000		1	1	1	1	1	46.941	406	3.44828	92	0.114002	5.26	Low	0.101	30.41
IsMasterProtein	Q13045	Protein flightless-1 homolog OS=Homo sapiens GN=FLII PE=1 SV=2		5800000	58000000	2	1	2	2	3	144.659	1269	1.89125	9	0.0168856	6.05	Medium	0.064	96.2433
IsMasterProtein	Q16643	Drebrin OS=Homo sapiens GN=DBN1 PE=1 SV=4	Acetyl [N-Term]		230000000	9	1	9	9	17	71.385	649	15.4083	0	0	4.45	High	1.346	535.737
IsMasterProtein	O43795	Unconventional myosin-Ib OS=Homo sapiens GN=MYO1B PE=1 SV=3			80000000	7	1	7	7	11	131.902	1136	6.16197	0	0	9.38	High	0.259	221.042
IsMasterProtein	Q9HBA0	Transient receptor potential cation channel subfamily V member 4 OS=Homo sapiens GN=TRPV4 PE=1 SV=2			130000000	7	1	7	7	11	98.218	871	10.5626	0	0	7.77	High	0.442	267.536
IsMasterProtein	P23246	Splicing factor, proline- and glutamine-rich OS=Homo sapiens GN=SFPQ PE=1 SV=2			160000000	6	1	5	6	8	76.102	707	10.3253	0	0	9.44	High	0.501	285.652
IsMasterProtein	Q05682	Caldesmon OS=Homo sapiens GN=CALD1 PE=1 SV=3			110000000	4	1	4	4	7	93.175	793	6.68348	0	0	5.66	High	0.233	227.242
IsMasterProtein	Q10589	Bone marrow stromal antigen 2 OS=Homo sapiens GN=BST2 PE=1 SV=1			110000000	3	1	3	3	6	19.756	180	18.3333	0	0	5.6	High	0.874	183.07
IsMasterProtein	P62979	Ubiquitin-40S ribosomal protein S27a OS=Homo sapiens GN=RPS27A PE=1 SV=2			110000000	3	1	3	3	4	17.953	156	19.8718	9	0.0168856	9.64	Medium	0.874	87.3
IsMasterProtein	P06396	Gelsolin OS=Homo sapiens GN=GSN PE=1 SV=1			41000000	3	1	3	3	5	85.644	782	4.09207	0	0	6.28	High	0.184	167.52
IsMasterProtein	O75531	Barrier-to-autointegration factor OS=Homo sapiens GN=BANF1 PE=1 SV=1			170000000	3	1	3	3	3	10.052	89	49.4382	26	0.0430622	6.09	Medium	1.683	67.68
IsMasterProtein	Q13501	Sequestosome-1 OS=Homo sapiens GN=SQSTM1 PE=1 SV=1			130000000	3	1	3	3	4	47.657	440	14.5455	0	0	5.22	High	0.438	169.55
IsMasterProtein	Q0ZGT2	Nexilin OS=Homo sapiens GN=NEXN PE=1 SV=1			38000000	3	1	3	3	3	80.609	675	5.77778	40	0.0598802	5.33	Low	0.184	53.6667
IsMasterProtein	Q14126	Desmoglein-2 OS=Homo sapiens GN=DSG2 PE=1 SV=2			42000000	3	1	3	3	3	122.218	1118	2.68336	4	0.00826446	5.24	High	0.126	111.973
IsMasterProtein	CON_007270171	Bos taurus Gene_Symbol=TPM4 LOC535277 protein			150000000	22	1	3	22	59	32.804	284	52.8169	0	0	4.73	High	13.925	1471.86
IsMasterProtein	O95816	BAG family molecular chaperone regulator 2 OS=Homo sapiens GN=BAG2 PE=1 SV=1			79000000	2	1	2	2	3	23.757	211	9.47867	0	0	6.7	High	0.334	150.88
IsMasterProtein	P62847	40S ribosomal protein S24 OS=Homo sapiens GN=RPS24 PE=1 SV=1			60000000	2	1	2	2	3	15.413	133	13.5338	52	0.0689655	10.78	Low	0.931	40.03
IsMasterProtein	Q9Y608	Leucine-rich repeat flightless-interacting protein 2 OS=Homo sapiens GN=LRRFIP2 PE=1 SV=1			97000000	2	1	2	2	3	82.121	721	2.77393	48	0.0653061	6.95	Low	0.103	43.3143
IsMasterProtein	P17096	High mobility group protein HMG-I/HMG-Y OS=Homo sapiens GN=HMGA1 PE=1 SV=3			390000000	2	1	2	2	5	11.669	107	41.1215	0	0	10.32	High	2.162	172.21
IsMasterProtein	Q12965	Unconventional myosin-Ie OS=Homo sapiens GN=MYO1E PE=1 SV=2			47000000	2	1	2	2	3	126.982	1108	2.07581	4	0.00826446	8.92	High	0.071	109.613
IsMasterProtein	P06753	Tropomyosin alpha-3 chain OS=Homo sapiens GN=TPM3 PE=1 SV=2			120000000	19	1	2	19	49	32.93	285	52.2807	0	0	4.72	High	8.085	1321.26
IsMasterProtein	Q86SQ0	Pleckstrin homology-like domain family B member 2 OS=Homo sapiens GN=PHLDB2 PE=1 SV=2			54000000	1	1	1	1	1	142.07	1253	0.478851	162	0.185143	7.43	Low	0.031	20.57
IsMasterProtein	P24539	ATP synthase F(0) complex subunit B1, mitochondrial OS=Homo sapiens GN=ATP5F1 PE=1 SV=2				1	1	1	1	1	28.89	256	3.125	105	0.126812	9.36	Low	0.145	26.8
IsMasterProtein	Q12792	Twinfilin-1 OS=Homo sapiens GN=TWF1 PE=1 SV=3				1	1	1	1	2	40.258	350	3.71429	9	0.0168856	6.96	Medium	0.105	89.82
IsMasterProtein	Q7L590	Protein MCM10 homolog OS=Homo sapiens GN=MCM10 PE=1 SV=2			26000000	1	1	1	1	1	98.121	875	0.685714	139	0.164109	8.75	Low	0.04	23.25
IsMasterProtein	Q9BYG4	Partitioning defective 6 homolog gamma OS=Homo sapiens GN=PARD6G PE=1 SV=1			74000000	1	1	1	1	1	40.858	376	1.59574	105	0.126812	8.22	Low	0.116	27.01
IsMasterProtein	CON_009069521	Bos taurus Gene_Symbol=ACTN1 Alpha-actinin 1			28000000	3	1	1	3	3	103.927	902	3.7694	4	0.00826446	5.48	High	0.116	111.825
IsMasterProtein	O14974	Protein phosphatase 1 regulatory subunit 12A OS=Homo sapiens GN=PPP1R12A PE=1 SV=1			22000000	1	1	1	1	1	115.211	1030	1.26214	49	0.0655957	5.4	Low	0.042	41.4
IsMasterProtein	P08865	40S ribosomal protein SA OS=Homo sapiens GN=RPSA PE=1 SV=4			47000000	1	1	1	1	1	32.833	295	4.40678	30	0.0473186	4.87	Medium	0.166	65.58
IsMasterProtein	Q5VVW2	GTPase-activating Rap/Ran-GAP domain-like protein 3 OS=Homo sapiens GN=GARNL3 PE=2 SV=2			170000000	1	1	1	1	1	112.782	1013	1.1846	142	0.167453	7.65	Low	0.044	22.95
IsMasterProtein	P62318	Small nuclear ribonucleoprotein Sm D3 OS=Homo sapiens GN=SNRPD3 PE=1 SV=1			70000000	1	1	1	1	2	13.907	126	7.93651	9	0.0168856	10.32	Medium	0.292	84.46
IsMasterProtein	Q95604	HLA class I histocompatibility antigen, Cw-17 alpha chain OS=Homo sapiens GN=HLA-C PE=1 SV=1			38000000	1	1	1	1	2	41.213	372	3.76344	27	0.0430622	6.8	Medium	0.116	67.25
IsMasterProtein	Q14247	Src substrate cortactin OS=Homo sapiens GN=CTTN PE=1 SV=2			6000000	1	1	1	1	1	61.549	550	2.18182	99	0.121622	5.4	Low	0.077	28.35
IsMasterProtein	Q86YZ3	Hornerin OS=Homo sapiens GN=HRNR PE=1 SV=2			1300000	1	1	1	1	1	282.228	2850	0.77193	131	0.155582	10.04	Low	0.02	23.91
IsMasterProtein	Q9UN86	Ras GTPase-activating protein-binding protein 2 OS=Homo sapiens GN=G3BP2 PE=1 SV=2			87000000	1	1	1	1	1	54.088	482	2.6971	99	0.121622	5.55	Low	0.08	28.66
IsMasterProtein	Q9P0L0	Vesicle-associated membrane protein-associated protein A OS=Homo sapiens GN=VAPA PE=1 SV=3			10000000	1	1	1	1	1	27.875	249	3.21285	159	0.183815	8.62	Low	0.166	21.1
IsMasterProtein	Q9P0L2	Serine/threonine-protein kinase MARK1 OS=Homo sapiens GN=MARK1 PE=1 SV=2			120000000	1	1	1	1	1	88.947	795	0.880503	146	0.170362	9.36	Low	0.049	22.14
IsMasterProtein	Q8TF72	Protein Shroom3 OS=Homo sapiens GN=SHROOM3 PE=1 SV=2			460000000	1	1	1	1	1	216.724	1996	0.450902	103	0.125152	7.8	Low	0.019	27.37
IsMasterProtein	Q5JWF2	Guanine nucleotide-binding protein G(s) subunit alpha isoforms XLas OS=Homo sapiens GN=GNAS PE=1 SV=2			39000000	2	1	1	2	3	110.956	1037	2.60366	4	0.00826446	5.03	High	0.133	118.843
IsMasterProtein	O95425	Supervillin OS=Homo sapiens GN=SVIL PE=1 SV=2			12000000	1	1	1	1	1	247.593	2214	0.406504	130	0.154578	6.98	Low	0.018	24.15
IsMasterProtein	Q5TYW1	Zinc finger protein 658 OS=Homo sapiens GN=ZNF658 PE=2 SV=2			170000000	1	1	1	1	1	122.196	1059	0.566572	146	0.170362	8.28	Low	0.033	22.02
IsMasterProtein	P62841	40S ribosomal protein S15 OS=Homo sapiens GN=RPS15 PE=1 SV=2			150000000	1	1	1	1	2	17.029	145	8.27586	56	0.0732984	10.39	Low	0.389	38.7
IsMasterProtein	Q96S97	Myeloid-associated differentiation marker OS=Homo sapiens GN=MYADM PE=1 SV=2				1	1	1	1	1	35.25	322	7.14286	0	0	8.15	High	0.233	156.2
IsMasterProtein	O75475	PC4 and SFRS1-interacting protein OS=Homo sapiens GN=PSIP1 PE=1 SV=1			5200000	1	1	1	1	1	60.067	530	1.32075	95	0.117139	9.13	Low	0.064	29.88
IsMasterProtein	Q9Y4I1	Unconventional myosin-Va OS=Homo sapiens GN=MYO5A PE=1 SV=2			2600000	1	1	1	1	2	215.269	1855	0.377358	56	0.0732984	8.48	Low	0.019	38.73
IsMasterProtein	CON_006957021	SWISS-PROT:Q9TU25| Bos taurus Gene_Symbol=RAC2 Ras-related C3 botulinum toxin substrate 2			28000000	1	1	1	1	1	21.41	192	5.20833	59	0.0766234	7.61	Low	0.259	37.48
IsMasterProtein	P53999	Activated RNA polymerase II transcriptional coactivator p15 OS=Homo sapiens GN=SUB1 PE=1 SV=3			30000000	1	1	1	1	1	14.386	127	4.72441	82	0.102244	9.6	Low	0.259	31.54
IsMasterProtein	Q13813	Spectrin alpha chain, non-erythrocytic 1 OS=Homo sapiens GN=SPTAN1 PE=1 SV=3			45000000	1	1	1	1	1	284.364	2472	0.364078	65	0.0833333	5.35	Low	0.012	35.03
IsMasterProtein	Q6PIY5	Uncharacterized protein C1orf228 OS=Homo sapiens GN=C1orf228 PE=2 SV=2			120000000	1	1	1	1	1	48.824	440	1.59091	207	0.231027	5.74	Low	0.083	0
IsMasterProtein	P26639	Threonine--tRNA ligase, cytoplasmic OS=Homo sapiens GN=TARS PE=1 SV=3				1	1	1	1	1	83.382	723	1.38313	101	0.123321	6.67	Low	0.049	27.92
IsMasterProtein	CON_001360561	SWISS-PROT:P08730-1 Tax_Id=10090 Gene_Symbol=Krt13 Isoform 1 of Keratin, type I cytoskeletal 13			120000000	7	1	1	7	26	47.724	437	10.984	0	0	4.86	High	0.951	549.26
IsMasterProtein	P22695	Cytochrome b-c1 complex subunit 2, mitochondrial OS=Homo sapiens GN=UQCRC2 PE=1 SV=3				1	1	1	1	1	48.413	453	3.53201	24	0.041958	8.63	Medium	0.096	72.29
IsMasterProtein	O95786	Probable ATP-dependent RNA helicase DDX58 OS=Homo sapiens GN=DDX58 PE=1 SV=2			140000000	1	1	1	1	1	106.531	925	0.756757	125	0.149343	6.4	Low	0.038	24.63
IsMasterProtein	Q14151	Scaffold attachment factor B2 OS=Homo sapiens GN=SAFB2 PE=1 SV=1				1	1	1	1	1	107.408	953	1.04932	44	0.0627675	6.16	Low	0.043	47.91
IsMasterProtein	P49589	Cysteine--tRNA ligase, cytoplasmic OS=Homo sapiens GN=CARS PE=1 SV=3			110000000	1	1	1	1	1	85.419	748	1.20321	207	0.231027	6.76	Low	0.054	0
IsMasterProtein	Q15019	Septin-2 OS=Homo sapiens GN=SEPT2 PE=1 SV=1			28000000	1	1	1	1	1	41.461	361	3.04709	87	0.108209	6.6	Low	0.116	31.02
IsMasterProtein	Q8N4Q1	Mitochondrial intermembrane space import and assembly protein 40 OS=Homo sapiens GN=CHCHD4 PE=1 SV=1			41000000	1	1	1	1	2	15.986	142	4.22535	149	0.173256	4.31	Low	0.389	22.01
IsMasterProtein	Q96FG2	ELMO domain-containing protein 3 OS=Homo sapiens GN=ELMOD3 PE=1 SV=2			290000000	1	1	1	1	1	43.019	381	1.5748	192	0.217195	8	Low	0.101	18.18
IsMasterProtein	Q9P0K7	Ankycorbin OS=Homo sapiens GN=RAI14 PE=1 SV=2			31000000	1	1	1	1	1	109.973	980	1.32653	59	0.0766234	6.21	Low	0.034	37.02
IsMasterProtein	Q99698	Lysosomal-trafficking regulator OS=Homo sapiens GN=LYST PE=1 SV=3			170000000	1	1	1	1	1	428.866	3801	0.184162	137	0.162322	6.61	Low	0.011	23.57
IsMasterProtein	O75369	Filamin-B OS=Homo sapiens GN=FLNB PE=1 SV=2			28000000	1	1	1	1	1	277.99	2602	0.57648	63	0.0813953	5.73	Low	0.015	35.86
IsMasterProtein	Q92804	TATA-binding protein-associated factor 2N OS=Homo sapiens GN=TAF15 PE=1 SV=1			120000000	3	1	1	3	8	61.793	592	5.23649	0	0	8.02	High	0.189	235.426
IsMasterProtein	Q9NX63	MICOS complex subunit MIC19 OS=Homo sapiens GN=CHCHD3 PE=1 SV=1			39000000	1	1	1	1	1	26.136	227	6.60793	61	0.0790155	8.28	Low	0.136	36.41
IsMasterProtein	O60496	Docking protein 2 OS=Homo sapiens GN=DOK2 PE=1 SV=2			54000000	1	1	1	1	1	45.351	412	1.45631	150	0.173812	6.02	Low	0.116	21.75
IsMasterProtein	CON_009122941	Bos taurus Gene_Symbol=LOC100138798 similar to Vl1a protein			150000000	1	1	1	1	2	13.728	135	6.66667	46	0.0641562	5.25	Low	0.389	45.5105
IsMasterProtein	Q01082	Spectrin beta chain, non-erythrocytic 1 OS=Homo sapiens GN=SPTBN1 PE=1 SV=2			47000000	1	1	1	1	1	274.439	2364	0.592217	48	0.0653061	5.57	Low	0.014	43.17
IsMasterProtein	Q9NZN4	EH domain-containing protein 2 OS=Homo sapiens GN=EHD2 PE=1 SV=2			31000000	1	1	1	1	2	61.123	543	2.20994	51	0.0679095	6.46	Low	0.066	41.2
IsMasterProtein	Q9H967	WD repeat-containing protein 76 OS=Homo sapiens GN=WDR76 PE=1 SV=2			49000000	1	1	1	1	1	69.725	626	1.27796	207	0.231027	9.25	Low	0.064	0
IsMasterProtein	Q9BTV7	CDK5 and ABL1 enzyme substrate 2 OS=Homo sapiens GN=CABLES2 PE=1 SV=3			110000000	1	1	1	1	2	52.202	478	1.88285	205	0.230856	9.82	Low	0.101	15.29
IsMasterProtein	O15027	Protein transport protein Sec16A OS=Homo sapiens GN=SEC16A PE=1 SV=3			57000000	1	1	1	1	1	233.373	2179	0.550711	65	0.0833333	5.63	Low	0.027	34.64
IsMasterProtein	Q09028	Histone-binding protein RBBP4 OS=Homo sapiens GN=RBBP4 PE=1 SV=3			48000000	1	1	1	1	1	47.626	425	3.29412	65	0.0833333	4.89	Low	0.122	34.19
IsMasterProtein	P68032	Actin, alpha cardiac muscle 1 OS=Homo sapiens GN=ACTC1 PE=1 SV=1			2100000000	23	1	1	23	137	41.992	377	53.3156	0	0	5.39	High	48.619	3908.1
IsMasterProtein	Q8NFJ5	Retinoic acid-induced protein 3 OS=Homo sapiens GN=GPRC5A PE=1 SV=2			75000000	1	1	1	1	2	40.225	357	3.92157	47	0.0653061	8.15	Low	0.166	43.84
IsMasterProtein	Q6PID8	Kelch domain-containing protein 10 OS=Homo sapiens GN=KLHDC10 PE=1 SV=1				1	1	1	1	2	49.067	442	1.58371	51	0.0679095	9.38	Low	0.096	40.2816
IsMasterProtein	O14818	Proteasome subunit alpha type-7 OS=Homo sapiens GN=PSMA7 PE=1 SV=1			4000000	1	1	1	1	1	27.87	248	3.62903	100	0.122699	8.46	Low	0.155	28.11
IsMasterProtein	Q96A49	Synapse-associated protein 1 OS=Homo sapiens GN=SYAP1 PE=1 SV=1			2600000	1	1	1	1	1	39.909	352	2.55682	101	0.123321	4.53	Low	0.129	27.91
IsMasterProtein	O60566	Mitotic checkpoint serine/threonine-protein kinase BUB1 beta OS=Homo sapiens GN=BUB1B PE=1 SV=3			1700000000	1	1	1	1	1	119.47	1050	0.761905	55	0.0721785	5.27	Low	0.035	39.3
IsMasterProtein	P50238	Cysteine-rich protein 1 OS=Homo sapiens GN=CRIP1 PE=1 SV=3			25000000	1	1	1	1	2	8.527	77	11.6883	46	0.0641562	8.75	Low	0.585	45.76
IsMasterProtein	O14639	Actin-binding LIM protein 1 OS=Homo sapiens GN=ABLIM1 PE=1 SV=3			43000000	1	1	1	1	2	87.631	778	1.79949	4	0.00826446	8.59	High	0.044	123.88
IsMasterProtein	P46940	Ras GTPase-activating-like protein IQGAP1 OS=Homo sapiens GN=IQGAP1 PE=1 SV=1			24000000	1	1	1	1	1	189.134	1657	0.6035	135	0.160142	6.48	Low	0.025	23.77
IsMasterProtein	P55060	Exportin-2 OS=Homo sapiens GN=CSE1L PE=1 SV=3				1	0	0	1	1	110.346	971	0.823893	200	0.225479	5.77	Low	0.04	17.1
IsMasterProtein	CON_106456	SWISS-PROT:P78386 Keratin, type II cuticular Hb5 Hair keratin, type II Hb5 - Homo sapiens Human				2	0	0	2	7	55.766	507	3.74753	0	0	6.55	High	0.133	185.73
IsMasterProtein	CON_001244992	TREMBL:Q8VED5 Tax_Id=10090 Gene_Symbol=Krt79 Keratin 79				7	0	0	7	24	57.517	531	9.03955	0	0	7.69	High	0.693	408.839
IsMasterProtein	CON_004621401	SWISS-PROT:Q6IFZ6 Tax_Id=10090 Gene_Symbol=Krt77 Keratin, type II cytoskeletal 1b				5	0	0	5	19	61.322	572	5.41958	0	0	8.02	High	0.401	459.11
IsMasterProtein	Q9BWT6	Meiotic nuclear division protein 1 homolog OS=Homo sapiens GN=MND1 PE=1 SV=1				1	0	0	1	1	23.738	205	4.87805	101	0.123321	8.19	Low	0.179	28.03
IsMasterProtein	Q02224	Centromere-associated protein E OS=Homo sapiens GN=CENPE PE=1 SV=2				1	0	0	1	1	316.219	2701	0.22214	126	0.150358	5.64	Low	0.011	24.51
IsMasterProtein	Q9BPU6	Dihydropyrimidinase-related protein 5 OS=Homo sapiens GN=DPYSL5 PE=1 SV=1				1	0	0	1	3	61.382	564	1.24113	44	0.0627675	7.2	Low	0.07	50.2099

## Sheet: peptides
# PSMs	# Proteins	# Protein Groups	Theo. MH+ [Da]	# Missed Cleavages	Modifications	ptmRS: Best Site Probabilities	Ions Score Mascot	Confidence Mascot	Confidence	Q9HBA0	Areas: F2: Sample	Areas: F1: Sample	Annotated Sequence	Positions in Master Proteins	Modifications in Master Proteins
2	1	1	705.371	0			52.7	High	High	P35579	870000000		[R].SMAVAAR.[K]	P35579 [1606-1612]
33	1	1	721.366	0	1ﾗOxidation [M2(100)]	M2(Oxidation): 100	56.06	High	High	P35579		83000000	[R].SMAVAAR.[K]	P35579 [1606-1612]
2	1	1	1133.65	2			40.66	High	High	P41252		8800000	[R].KVTLSTDKNK.[Y]	P41252 [878-887]
2	2	1	726.451	1			45.43	High	High	CON_006957761	8000000	8400000	[R].KTPVPGK.[A]	CON_006957761 [168-174]
2	1	1	1594.9	3			35.73	Medium	Medium	P35579	84000000	11000000	[K].VLLQGKGDSEHKRK.[K]	P35579 [1235-1248]
3	1	1	805.46	1			34.87	High	High	P61353	42000000	9600000	[R].KVTAAMGK.[K]	P61353 [52-59]
5	1	1	2137.95	3			88.4	High	High	P38646	230000000		[R].EGSGSSGTGEQKEDQKEEKQ.[-]	P38646 [660-679]
3	1	1	767.416	0			35.88	High	High	P28799	47000000	54000000	[R].ASLSHPR.[D]	P28799 [434-440]
2	1	1	1187.59	1			41.01	High	High	Q13045	58000000	5800000	[R].KGNEQHAFTR.[C]	Q13045 [1247-1256]
6	2	1	758.452	1			37.44	Medium	Medium	P04264	280000000	58000000	[R].RVDQLK.[S]	P04264 [241-246]
5	1	1	835.478	1			26.85	Medium	Medium	Q5T0F9	1600000000	890000000	[R].KLQYQR.[A]	Q5T0F9 [544-549]
3	1	1	927.537	1			27.04	Medium	Medium	P39019	89000000	100000000	[R].KLTPQGQR.[D]	P39019 [122-129]
3	1	1	787.504	1			34.99	High	High	P35580	75000000	27000000	[R].ALAVASKK.[K]	P35580 [1613-1620]
5	2	1	1170.56	0	1ﾗOxidation [M2(100)]	M2(Oxidation): 100	32.57	Medium	Medium	P35579	79000000		[K].VMQEQGTHPK.[F]	CON_006960124 [550-559]; P35579 [546-555]
1	1	1	2122.88	0			23.91	Medium	Medium	Q86YZ3	1300000		[R].GEQHGSSSGSSSSYGQHGSGSR.[Q]	Q86YZ3 [1910-1931]
1	2	1	765.364	1			27.06	Medium	Medium	O00571	120000000		[R].GRFDDR.[G]	O00571 [94-99]
6	1	1	1077.54	1	1ﾗCarbamidomethyl [C4]		59.44	High	High	P35579	1100000000	270000000	[R].QSACNLEKK.[Q]	P35579 [1434-1442]
2	1	1	1209.63	1			28.05	Medium	Medium	Q15149	74000000		[R].RLEEQAAQHK.[A]	Q15149 [2016-2025]
5	1	1	1100.53	0			35.58	Medium	Medium	Q5UIP0	77000000	13000000	[R].SHSSNSSPIGK.[S]	Q5UIP0 [2228-2238]
2	1	1	973.525	1	1ﾗCarbamidomethyl [C6]		26.72	Medium	Medium	P38646	350000000		[R].RTIAPCQK.[A]	P38646 [361-368]
7	8	4	1171.57	0			54.73	High	High	CON_006989001; P62736; P68032; P63261	4400000000	950000000	[R].HQGVMVGMGQK.[D]	CON_006989001 [40-50]; P62736 [42-52]; P68032 [42-52]; P63261 [40-50]
11	8	4	1187.57	0	1ﾗOxidation [M5(100)]	M5(Oxidation): 100	62.5	High	High	CON_006989001; P62736; P68032; P63261	2700000000	440000000	[R].HQGVMVGMGQK.[D]	CON_006989001 [40-50]; P62736 [42-52]; P68032 [42-52]; P63261 [40-50]
2	8	4	1203.56	0	2ﾗOxidation [M5(100); M8(100)]	M5(Oxidation): 100; M8(Oxidation): 100	37.25	Medium	Medium	CON_006989001; P62736; P68032; P63261	980000000		[R].HQGVMVGMGQK.[D]	CON_006989001 [40-50]; P62736 [42-52]; P68032 [42-52]; P63261 [40-50]
2	2	1	1433.65	1			55.43	High	High	P35579	3500000000		[R].DLQGRDEQSEEK.[K]	CON_006960124 [1576-1587]; P35579 [1572-1583]
2	1	1	1224.55	1			81.21	High	High	P38646	430000000		[K].NAEKYAEEDR.[R]	P38646 [564-573]
4	1	1	949.441	0	1ﾗCarbamidomethyl [C4]		51.2	High	High	P35579	2200000000	520000000	[R].QSACNLEK.[K]	P35579 [1434-1441]
1	1	1	700.472	1			20.3	Medium	Medium	P61513	60000000		[K].KVGIVGK.[Y]	P61513 [7-13]
1	1	1	869.357	1	1ﾗCarbamidomethyl [C7]		18.21	Medium	Medium	P01834		500000000	[K].SFNRGEC.[-]	P01834 [100-106]
2	1	1	744.498	1			24.55	Medium	Medium	P10809		90000000	[R].KGVITVK.[D]	P10809 [196-202]
2	2	1	1591.7	0			78.58	High	High	P35579	5400000000	1500000000	[R].NTDQASMPDNTAAQK.[V]	P35749 [366-380]; P35579 [359-373]
1	2	1	1607.7	0	1ﾗOxidation [M7(100)]	M7(Oxidation): 100	63.53	High	High	P35579	510000000		[R].NTDQASMPDNTAAQK.[V]	P35749 [366-380]; P35579 [359-373]
5	3	2	1565.73	2			43.91	High	High	P35580; P35579	990000000	260000000	[KR].YAEERDRAEAEAR.[E]	CON_006960124 [1464-1476]; P35580 [1467-1479]; P35579 [1460-1472]
4	3	1	947.498	0			47.4	High	High	P35579	1100000000	250000000	[R].QQQLTAMK.[V]	CON_006960124 [807-814]; P35749 [810-817]; P35579 [803-810]
2	3	1	963.493	0	1ﾗOxidation [M7(100)]	M7(Oxidation): 100	31.02	Medium	Medium	P35579	220000000	190000000	[R].QQQLTAMK.[V]	CON_006960124 [807-814]; P35749 [810-817]; P35579 [803-810]
1	8	1	1194.61	2			22.85	Medium	Medium	P35908		95000000	[KR].KYEDEINKR.[T]	CON_IPI002908572 [289-297]; CON_006222404 [288-296]; P35908 [267-275]; Q01546 [272-280]; CON_007148761 [265-273]
4	2	1	1588.68	0			128.65	High	High	P35908	64000000		[R].GGSSSGGGYGSGGGGSSSVK.[G]	P35908 [604-623]
1	1	1	911.422	0			45.73	High	High	P05787		130000000	[R].SYTSGPGSR.[I]	P05787 [24-32]
4	2	1	1065.5	0			54.44	High	High	CON_000193593	470000000	320000000	[K].STMQELNSR.[L]	CON_000193593 [155-163]
3	2	1	1081.49	0	1ﾗOxidation [M3(100)]	M3(Oxidation): 100	63.04	High	High	CON_000193593	270000000	130000000	[K].STMQELNSR.[L]	CON_000193593 [155-163]
2	1	1	817.424	0	1ﾗCarbamidomethyl [C5]		42.07	High	High	P38646	2700000000	3700000000	[R].TIAPCQK.[A]	P38646 [362-368]
1	1	1	729.389	0			21.31	Medium	Medium	P36578		66000000	[K].SPEIQR.[A]	P36578 [295-300]
2	1	1	1021.62	2			20.29	Medium	Medium	Q96B26	350000000	180000000	[K].KKSYLNIR.[T]	Q96B26 [183-190]
2	1	1	1101.58	2	1ﾗPhosphoJoin [S/Y]	S3(Phosp): 50; Y4(Phosp): 50	33.61	Medium	Medium	Q96B26		400000000	[K].KKSYLNIR.[T]	Q96B26 [183-190]
3	2	1	779.379	0			47.9	High	High	P35908	210000000	67000000	[K].AAFGGSGGR.[G]	P35908 [516-524]
4	4	1	1201.69	2			40.3	High	High	P04264	230000000	100000000	[R].LRSEIDNVKK.[Q]	P04264 [408-417]; CON_006978511 [397-406]
1	1	1	1101.63	1			27.65	Medium	Medium	CON_007107832		40000000	[M].VLSAADKGNVK.[A]	CON_007107832 [2-12]
1	2	1	1089.61	0			20.35	Medium	Medium	O00571		630000000	[R].YTRPTPVQK.[H]	O00571 [200-208]
4	1	1	787.42	0			25.68	Medium	Medium	P62701	170000000	100000000	[R].ITPEEAK.[Y]	P62701 [114-120]
4	4	1	1024.53	1			44.7	High	High	P35579	540000000	190000000	[K].ATDKSFVEK.[VL]	CON_006960124 [541-549]; P35749 [544-552]; P35579 [537-545]; Q7Z406 [563-571]
2	3	1	1103.6	1			36.79	High	High	P35579	980000000		[K].RQQQLTAMK.[V]	CON_006960124 [806-814]; P35749 [809-817]; P35579 [802-810]
1	1	1	1127.47	0	1ﾗPhosphoJoin [S1(100)]	S1(Phosp): 100	19.98	Medium	Medium	P34903		630000000	[K].SVEVAQDGSR.[L]	P34903 [230-239]
1	1	1	785.361	0	1ﾗCarbamidomethyl [C5]		26.68	Medium	Medium	Q9BTE7		100000000	[K].ISSYCR.[S]	Q9BTE7 [27-32]
2	31	5	1066.52	1			28.75	Medium	Medium	P35908; P04264; CON_003007257; P05787; CON_000098673			[KR].YEDEINKR.[TA]	CON_IPI002908572 [290-297]; CON_006222404 [289-296]; P35908 [268-275]; CON_IPI000058593 [239-246]; P04264 [270-277]; P04259 [253-260]; CON_003007257 [253-260]; Q01546 [273-280]; CON_007148761 [266-273]; CON_001244992 [230-237]; CON_006978511 [259-266]; CON_007004712 [235-242]; CON_004621401 [257-264]; CON_007095905 [237-244]; P05787 [179-186]; CON_000098673 [258-265]
8	2	1	1724.82	2			87.3	High	High	P35579	3300000000	990000000	[R].NAEQYKDQADKASTR.[L]	CON_006960124 [1861-1875]; P35579 [1857-1871]
2	1	1	984.511	0			30.49	Medium	Medium	P17844		42000000	[R].EANQAINPK.[L]	P17844 [462-470]
1	1	1	963.413	0	2ﾗCarbamidomethyl [C3; C6]		31.43	Medium	Medium	P49207		140000000	[K].SACGVCPGR.[L]	P49207 [44-52]
1	1	1	714.451	0			21.51	Medium	Medium	P35580		97000000	[K].VLQQVK.[A]	P35580 [1242-1247]
4	2	1	822.366	0			31.55	Medium	Medium	P60660	1200000000	110000000	[K].SDEMNVK.[V]	P60660 [57-63]
7	2	1	838.361	0	1ﾗOxidation [M4(100)]	M4(Oxidation): 100	28.64	Medium	Medium	P60660	37000000		[K].SDEMNVK.[V]	P60660 [57-63]
2	15	1	1168.6	0			35.66	Medium	Medium	O60814		140000000	[K].QVHPDTGISSK.[A]	O60814 [48-58]
2	1	1	810.483	0			24.7	Medium	Medium	P62266		64000000	[K].AHLGTALK.[A]	P62266 [30-37]
4	2	1	990.51	0			64.56	High	High	P0CG05	760000000	610000000	[K].AGVETTTPSK.[Q]	P0CG05 [51-60]
2	1	1	1056.52	0			30.64	Medium	Medium	P62266	130000000	99000000	[K].ANPFGGASHAK.[G]	P62266 [38-48]
2	5	3	746.441	0			28.83	Medium	Medium	P16401; P10412; P16403		170000000	[K].GTLVQTK.[G]	P16401 [94-100]; P10412 [91-97]; P16403 [91-97]
1	1	1	981.525	1			21.84	Medium	Medium	CON_MSA		25000000	[K].KYEATLEK.[C]	CON_MSA [376-383]
1	2	1	1981.96	3			26.76	Medium	Medium	CON_007085262		31000000	[R].MVQEAEKYKAEDEKQR.[D]	CON_007085262 [518-533]
3	1	1	1149.55	1			34.14	Medium	Medium	P38646	1400000000	1400000000	[R].RYDDPEVQK.[D]	P38646 [127-135]
2	4	2	774.436	0			36.02	Medium	Medium	CON_007085262; P38646	580000000	1000000000	[R].NTTIPTK.[QK]	CON_007085262 [417-423]; P38646 [461-467]
2	2	1	1068.44	0	1ﾗCarbamidomethyl [C3]		31.84	Medium	Medium	CON_007083981		75000000	[K].QNCDQFEK.[L]	CON_007083981 [413-420]
3	15	4	1308.65	2			45.98	High	High	P04264; CON_003007257; P05787; CON_000098673	590000000	580000000	[KR].NKYEDEINKR.[T]	P04264 [268-277]; P04259 [251-260]; CON_003007257 [251-260]; CON_001244992 [228-237]; CON_006978511 [257-266]; CON_004621401 [255-264]; P05787 [177-186]; CON_000098673 [256-265]
2	1	1	792.498	1			49.14	High	High	P62701		90000000	[R].KIFVGTK.[G]	P62701 [128-134]
1	1	1	1176.56	1	1ﾗCarbamidomethyl [C2]		42.61	High	High	P27635		31000000	[K].SCGKDGFHIR.[V]	P27635 [79-88]
4	7	6	722.347	0			42.06	High	High	P67936; CON_007032682; P09493; CON_007144053; CON_007270171; P06753	1900000000	380000000	[R].AEFAER.[TS]	P67936 [203-208]; CON_007032682 [239-244]; P09493 [239-244]; CON_007144053 [203-208]; CON_007270171 [239-244]; P06753 [240-245]
1	1	1	772.493	1			19.2	Medium	Medium	Q9UIY3		810000000	[K].KILDVGK.[R]	Q9UIY3 [173-179]
1	1	0	772.493	1			19.08	Medium	Medium			810000000	[].KVIEVGK.[]
3	1	1	1202.7	2			37.01	Medium	Medium	Q00839	140000000	52000000	[K].VSELKEELKK.[R]	Q00839 [13-22]
5	1	1	1259.73	2			48.71	High	High	P35579	1400000000	370000000	[R].VRTELADKVTK.[L]	P35579 [1267-1277]
2	2	1	1197.55	0			42.15	High	High	P35908		110000000	[K].GGSISGGGYGSGGGK.[H]	P35908 [581-595]
3	1	1	1141.56	0			35.93	Medium	Medium	P08238	61000000	82000000	[K].LGIHEDSTNR.[R]	P08238 [439-448]
4	3	1	1180.62	1			50.66	High	High	CON_007085262	250000000	280000000	[K].VQVEYKGETK.[ST]	CON_007085262 [103-112]
4	1	1	1004.56	1			57.65	High	High	P35579	1200000000	380000000	[R].TELADKVTK.[L]	P35579 [1269-1277]
4	1	1	1146.59	0			105.57	High	High	Q9UBI6	120000000		[K].TASTNNIAQAR.[R]	Q9UBI6 [5-15]
5	1	1	1588.84	2			28.97	Medium	Medium	P35579	330000000	130000000	[R].VEEEAAQKNMALKK.[I]	P35579 [1092-1105]
4	2	1	1163.59	0			85.94	High	High	O00571	790000000	1900000000	[R].VGSTSENITQK.[V]	O00571 [408-418]
1	1	1	1398.84	2			31.5	Medium	Medium	P38646		120000000	[K].LINRNTTIPTKK.[S]	P38646 [457-468]
2	1	1	1020.46	0			50.77	High	High	P38646		560000000	[K].DSETGENIR.[Q]	P38646 [626-634]
1	1	1	736.399	0			30.23	Medium	Medium	P46781			[K].TYVTPR.[R]	P46781 [12-17]
3	7	4	1354.62	1			46.53	High	High	CON_006989001; P62736; P68032; P63261	7300000000	2700000000	[K].DSYVGDEAQSKR.[G]	CON_006989001 [51-62]; P62736 [53-64]; P68032 [53-64]; P63261 [51-62]
1	2	2	1169.57	0			26.78	Medium	Medium	CON_007012681; CON_007102503		370000000	[R].IQHQDWTGGK.[E]	CON_007012681 [278-287]; CON_007102503 [190-199]
4	2	1	1791.73	0			153.54	High	High	CON_000193593	270000000	240000000	[R].GGSGGSYGGGGSGGGYGGGSGSR.[G]	CON_000193593 [491-513]
2	6	2	718.363	0			38.17	High	High	P35580; P35579	1200000000	460000000	[R].QGFPNR.[VIL]	CON_006960124 [710-715]; P35580 [713-718]; P35749 [713-718]; P35579 [706-711]; Q7Z406 [730-735]
2	8	4	923.567	1			27.59	Medium	Medium	CON_006989001; P62736; P68032; P63261	820000000	200000000	[K].IIAPPERK.[Y]	CON_006989001 [329-336]; P62736 [331-338]; P68032 [331-338]; P63261 [329-336]
6	7	6	1476.68	1			88.23	High	High	P67936; CON_007032682; P09493; CON_007144053; CON_007270171; P06753	1500000000	120000000	[K].LEEAEKAADESER.[G]	P67936 [77-89]; CON_007032682 [113-125]; P09493 [113-125]; CON_007144053 [77-89]; CON_007270171 [113-125]; P06753 [114-126]
1	2	1	1671.83	2			25.58	Medium	Medium	O00571		130000000	[R].SQRDREEALHQFR.[S]	O00571 [476-488]
4	1	1	958.495	0			55.01	High	High	P38646	9200000000	7300000000	[K].VLENAEGAR.[T]	P38646 [77-85]
2	2	1	1023.51	0			59.88	High	High	P08670	330000000		[R].QQYESVAAK.[N]	P08670 [274-282]
4	2	1	745.42	0			42.11	Medium	Medium	CON_000193593	470000000	400000000	[K].EVTQLR.[H]	CON_000193593 [369-374]
3	1	1	781.457	0			28.08	Medium	Medium	O00193	440000000	310000000	[R].LVIGDHK.[S]	O00193 [56-62]
4	2	1	1740.71	0			114.71	High	High	P35908	190000000	70000000	[R].GSSSGGGYSSGSSSYGSGGR.[Q]	P35908 [525-544]
4	1	1	1694.7	0			105.25	High	High	P09651	180000000	110000000	[R].NQGGYGGSSSSSSYGSGR.[R]	P09651 [353-370]
1	7	1	749.397	0	1ﾗCarbamidomethyl [C5]		33.82	Medium	Medium	A0A0C4DH73		250000000	[R].VTITCR.[A]	A0A0C4DH73 [41-46]
4	2	1	1235.53	0			85	High	High	CON_000193593	560000000	450000000	[R].FSSSSGYGGGSSR.[V]	CON_000193593 [47-59]
8	1	1	1592.77	1			74.12	High	High	P38646	4000000000	3700000000	[K].MKETAENYLGHTAK.[N]	P38646 [174-187]
5	1	1	1608.77	1	1ﾗOxidation [M1(100)]	M1(Oxidation): 100	66.28	High	High	P38646	1000000000	500000000	[K].MKETAENYLGHTAK.[N]	P38646 [174-187]
1	1	1	1440.57	0	2ﾗCarbamidomethyl [C2; C11]		54.62	High	High	CON_MSA		51000000	[K].TCVADESAANCDK.[S]	CON_MSA [76-88]
4	1	1	1492.78	2			61.02	High	High	P35579	970000000	210000000	[K].LKQVEDEKNSFR.[E]	P35579 [1331-1342]
2	2	1	1188.65	0			44.31	High	High	P27635		160000000	[R].GAFGKPQGTVAR.[V]	P27635 [117-128]
1	1	1	1760.7	0			22.53	Medium	Medium	Q8IWS0		65000000	[R].STSSHGTDEMESSSYR.[D]	Q8IWS0 [181-196]
4	1	1	1048.47	0	2ﾗCarbamidomethyl [C6; C9]		42.14	High	High	P19474	1600000000	2000000000	[K].GGGSVCPVCR.[Q]	P19474 [46-55]
2	1	1	1182.55	1			38.03	Medium	Medium	O00571		330000000	[R].GRSDYDGIGSR.[G]	O00571 [100-110]
2	1	1	1299.65	1			27.18	Medium	Medium	P09651	180000000	60000000	[K].SESPKEPEQLR.[K]	P09651 [4-14]
3	1	1	1263.64	0			36.39	Medium	Medium	O00159	190000000	82000000	[R].HLGYKPEEYK.[M]	O00159 [700-709]
4	42	5	906.468	0			32.01	Medium	Medium	P08670; CON_003007257; CON_IPI0030695910; P05787; CON_000098673	1500000000	600000000	[R].FLEQQNK.[VLAIM]	CON_IPI002908572 [218-224]; P08670 [123-129]; CON_IPI000058593 [169-175]; P04259 [183-189]; CON_003007257 [183-189]; Q01546 [203-209]; CON_106456 [143-149]; CON_001244992 [159-165]; CON_006978511 [189-195]; CON_007004712 [165-171]; CON_IPI0030695910 [111-117]; CON_007095905 [167-173]; P05787 [111-117]; CON_000098673 [188-194]
4	2	1	746.393	0			43.57	High	High	P35579	2000000000	280000000	[K].EEELVK.[V]	CON_006960124 [855-860]; P35579 [851-856]
1	1	1	1466.89	3			31.07	High	High	P18124		42000000	[K].KKEVPAVPETLKK.[K]	P18124 [8-20]
4	1	1	701.394	0			39.28	High	High	P08670	400000000	130000000	[R].SSVPGVR.[L]	P08670 [72-78]
4	14	1	816.457	0			42.71	High	High	O60814	490000000	420000000	[R].EIQTAVR.[L]	O60814 [94-100]
4	1	1	871.518	1			35.97	High	High	P38646	510000000	330000000	[R].LVGMPAKR.[Q]	P38646 [100-107]
2	3	2	775.42	0			34.76	Medium	Medium	P67936; CON_007270171	340000000		[R].AEVSELK.[CI]	P67936 [147-153]; CON_007270171 [183-189]
4	9	1	836.474	1			33.77	High	High	P01768	1600000000	1700000000	[K].GRFTISR.[DE]	P01768 [85-91]
6	7	1	704.382	0			36.47	High	High	P04264	270000000	170000000	[RK].IDSEIK.[NEK]	CON_IPI002908572 [272-277]; P04264 [252-257]; CON_007148761 [248-253]
4	1	1	1130.58	0	1ﾗAcetyl [N-Term]		57.59	High	High	Q7Z739	290000000	180000000	[M].SATSVDQRPK.[G]	Q7Z739 [2-11]	Q7Z739 1ﾗAcetyl [N-Term]
1	1	1	810.399	0			22.87	Medium	Medium	Q8WX93		39000000	[R].LTYEER.[M]	Q8WX93 [926-931]
1	1	1	810.403	0			19.32	Medium	Medium	Q9H967	49000000		[K].LTSSSMGK.[I]	Q9H967 [443-450]
4	1	1	702.414	0			25.39	Medium	Medium	O00571	450000000	850000000	[R].NINITK.[D]	O00571 [549-554]
2	1	0	702.414	0			24.43	Medium	Medium		450000000	850000000	[].VQNITK.[]
3	7	2	804.446	0			42.57	High	High	CON_007085262; P0DMV9	140000000	110000000	[K].ITITNDK.[G]	CON_007085262 [501-507]; P17066 [503-509]; P0DMV9 [501-507]; P34931 [503-509]
4	1	1	1621.83	0			46.74	High	High	P82909	140000000	140000000	[R].SAGLPSHSSVISQHSK.[G]	P82909 [42-57]
4	1	1	816.421	0			47.07	High	High	CON_007071011	93000000	52000000	[K].ALGGEDVR.[V]	CON_007071011 [238-245]
8	4	1	717.425	0			37.62	High	High	Q16822	370000000	370000000	[R].SIQTLR.[V]	Q16822 [26-31]
4	1	0	717.425	0			37.62	High	High		370000000	370000000	[].SLGATLR.[]
5	2	1	1487.71	1			66.63	High	High	P35579	560000000	57000000	[K].RQLEEAEEEAQR.[A]	CON_006960124 [1881-1892]; P35579 [1877-1888]
6	1	1	1191.64	0			49.83	High	High	P11021	600000000	730000000	[K].VYEGERPLTK.[D]	P11021 [465-474]
1	1	1	1142.63	1			20.33	Medium	Medium	P84098		31000000	[K].LLADQAEARR.[S]	P84098 [154-163]
1	1	1	898.481	0	1ﾗCarbamidomethyl [C2]		21.53	Medium	Medium	CON_MSA			[R].VCLLHEK.[T]	CON_MSA [484-490]
4	1	1	1440.71	1			47.27	High	High	P35579	3500000000	610000000	[K].DLEGLSQRHEEK.[V]	P35579 [1393-1404]
4	1	1	806.408	0			30.45	Medium	Medium	CON_007032682	310000000	24000000	[R].TMDQALK.[S]	CON_007032682 [199-205]
1	2	1	980.429	0	1ﾗCarbamidomethyl [C4]		20.91	Medium	Medium	P27635		36000000	[K].MLSCAGADR.[L]	P27635 [102-110]
4	2	1	1741.75	0			135.5	High	High	P35908	140000000	37000000	[R].GGSGGGGSISGGGYGSGGGSGGR.[Y]	P35908 [550-572]
1	1	1	1158.61	0			25.26	Medium	Medium	P12268		47000000	[K].VAQGVSGAVQDK.[G]	P12268 [439-450]
6	5	2	1711.76	0	1ﾗCarbamidomethyl [C4]		88.5	High	High	B9A064; P0CG05	2200000000	1900000000	[RK].SYSCQVTHEGSTVEK.[T]	B9A064 [192-206]; P0CG05 [84-98]
2	1	1	759.436	0			51.59	High	High	P15880		59000000	[K].EVATAIR.[G]	P15880 [146-152]
3	3	1	765.414	0			32.55	Medium	Medium	CON_007085262	80000000	41000000	[K].VQVEYK.[G]	CON_007085262 [103-108]
4	7	6	744.461	0			41.49	High	High	P67936; CON_007032682; P09493; CON_007144053; CON_007270171; P06753	2500000000	460000000	[R].LATALQK.[L]	P67936 [70-76]; CON_007032682 [106-112]; P09493 [106-112]; CON_007144053 [70-76]; CON_007270171 [106-112]; P06753 [107-113]
4	1	1	1228.73	2			52.85	High	High	P07910	240000000	160000000	[K].LKGDDLQAIKK.[E]	P07910 [188-198]
1	1	1	1297.58	1			31.5	Medium	Medium	O00571		160000000	[R].SDYDGIGSRGDR.[S]	O00571 [102-113]
4	1	1	1173.64	1			34.89	Medium	Medium	P62899	110000000	110000000	[R].EYTINIHKR.[I]	P62899 [24-32]
4	1	1	827.546	1			31.41	Medium	Medium	P62917	110000000	85000000	[R].KVGLIAAR.[R]	P62917 [234-241]
4	2	1	811.42	0			32.72	Medium	Medium	P39023	160000000	110000000	[K].FIDTTSK.[F]	P39023 [367-373]
1	1	1	1477.78	2			27.74	Medium	Medium	Q10471		60000000	[R].NKFNQVESDKLR.[M]	Q10471 [102-113]
4	1	1	1373.68	1			58.33	High	High	P35580	200000000	61000000	[R].HGFEAASIKEER.[G]	P35580 [43-54]
1	1	1	847.409	0			18.1	Medium	Medium	P11310		28000000	[K].ELNMGQR.[C]	P11310 [237-243]
3	1	1	993.452	0			46.3	High	High	P38646	1400000000	690000000	[R].YDDPEVQK.[D]	P38646 [128-135]
3	4	1	1062.5	0			50.58	High	High	CON_004507687	110000000	78000000	[K].ATMQNLNDR.[L]	CON_004507687 [86-94]
7	3	1	1120.6	0			45.2	High	High	P68104	790000000	510000000	[K].STTTGHLIYK.[C]	P68104 [21-30]
4	1	1	1368.72	2			59.01	High	High	P11021	190000000	250000000	[K].MKETAEAYLGKK.[V]	P11021 [153-164]
3	5	2	839.408	0	1ﾗCarbamidomethyl [C2]		41.89	High	High	P35580; P35579	3500000000	1100000000	[R].NCAAYLK.[L]	CON_006960124 [819-825]; P35580 [822-828]; P35749 [822-828]; P35579 [815-821]; Q7Z406 [839-845]
4	2	1	986.563	1			52.03	High	High	P35579	620000000	140000000	[K].GALALEEKR.[R]	CON_006960124 [1721-1729]; P35579 [1717-1725]
3	2	1	713.43	0			35.1	High	High	P52907	120000000	33000000	[R].QLPVTR.[T]	P52907 [261-266]
2	2	1	1532.78	1	2ﾗCarbamidomethyl [C4; C5]		28.2	Medium	Medium	CON_007083981		180000000	[K].LKECCDKPLLEK.[S]	CON_007083981 [298-309]
4	1	1	1205.67	1			42.45	High	High	P62266	210000000	160000000	[R].KGHAVGDIPGVR.[F]	P62266 [108-119]
2	1	1	1442.7	0			55.48	High	High	P21333	130000000		[R].AGQSAAGAAPGGGVDTR.[D]	P21333 [8-24]
3	2	1	984.5	0			27.22	Medium	Medium	CON_004507687	160000000	110000000	[R].QFTSSSSIK.[G]	CON_004507687 [7-15]
2	2	1	790.446	0			22.08	Medium	Medium	P21333	100000000		[K].VYGPGVAK.[T]	P21333 [774-781]
3	1	1	987.485	0			53.8	High	High	Q08J23	85000000	120000000	[R].GAEQLAEGGR.[M]	Q08J23 [306-315]
1	1	1	1215.62	0			32.15	Medium	Medium	Q99623		32000000	[K].IVQAEGEAEAAK.[M]	Q99623 [225-236]
4	2	1	999.445	0			35.25	Medium	Medium	P04264	390000000	210000000	[K].DVDGAYMTK.[V]	P04264 [290-298]
4	2	1	1015.44	0	1ﾗOxidation [M7(100)]	M7(Oxidation): 100	36.88	Medium	Medium	P04264	400000000	120000000	[K].DVDGAYMTK.[V]	P04264 [290-298]
4	2	1	1036.57	1			39.62	High	High	P35579	1400000000	300000000	[K].VAAYDKLEK.[T]	CON_006960124 [1409-1417]; P35579 [1405-1413]
1	1	1	1219.64	0			36.06	Medium	Medium	P62241		43000000	[K].YELGRPAANTK.[I]	P62241 [27-37]
4	1	1	1287.65	1			27.05	Medium	Medium	P19474	330000000	180000000	[R].QLQELEKDER.[E]	P19474 [196-205]
2	2	1	1394.65	1	1ﾗCarbamidomethyl [C6]		32.66	Medium	Medium	O00571		110000000	[K].RDLMACAQTGSGK.[T]	O00571 [218-230]
2	1	1	826.54	0			16.89	Medium	Medium	P62917		40000000	[R].IDKPILK.[A]	P62917 [175-181]
1	3	1	1052.48	0			20.21	Medium	Medium	P62701		25000000	[K].DANGNSFATR.[LI]	P62701 [212-221]
4	2	1	819.421	0			53.8	High	High	Q06830	150000000	100000000	[R].SVDETLR.[L]	Q06830 [152-158]
4	1	1	1408.69	0			48.44	High	High	P62273	490000000	280000000	[M].GHQQLYWSHPR.[K]	P62273 [2-12]
4	1	1	724.388	0			35.3	Medium	Medium	P15880	120000000	87000000	[K].ETVFTK.[S]	P15880 [258-263]
2	1	1	1189.52	0	1ﾗCarbamidomethyl [C8]		39.14	High	High	P38646	430000000	340000000	[K].DQLPADECNK.[L]	P38646 [601-610]
2	3	1	1238.55	0	1ﾗCarbamidomethyl [C5]		60.17	High	High	O00571	810000000	1700000000	[R].DLMACAQTGSGK.[T]	O00571 [219-230]
2	3	1	1254.55	0	1ﾗCarbamidomethyl [C5]; 1ﾗOxidation [M3(100)]	M3(Oxidation): 100	51.26	High	High	O00571	200000000	150000000	[R].DLMACAQTGSGK.[T]	O00571 [219-230]
6	1	1	2252.97	0			75.5	High	High	P35637	840000000	360000000	[K].APKPDGPGGGPGGSHMGGNYGDDR.[R]	P35637 [449-472]
2	1	1	715.41	0			33.89	Medium	Medium	P50991		26000000	[K].AVADAIR.[T]	P50991 [43-49]
4	1	1	751.398	0			50.47	High	High	Q9H1K1	120000000	86000000	[K].AALADYK.[L]	Q9H1K1 [148-154]
4	2	1	1232.6	0			107.53	High	High	CON_000193593	940000000	770000000	[R].SGGGGGGGLGSGGSIR.[S]	CON_000193593 [14-29]
5	2	1	1662.78	2			37.78	Medium	Medium	P35579	1600000000	190000000	[R].EMEAELEDERKQR.[S]	CON_006960124 [1597-1609]; P35579 [1593-1605]
5	2	1	1493.73	1			60.73	High	High	CON_000098652	2300000000	1200000000	[R].SQYEQLAEQNRK.[D]	CON_000098652 [323-334]
6	7	2	1644.8	1			47.98	High	High	CON_006989001; P63261	530000000	150000000	[K].QEYDESGPSIVHRK.[C]	CON_006989001 [360-373]; P63261 [360-373]
3	1	1	728.467	0			39.21	High	High	P11021	580000000	710000000	[K].IQQLVK.[E]	P11021 [371-376]
3	1	1	1043.54	0			40.88	High	High	P46779	110000000	77000000	[K].TVGVEPAADGK.[G]	P46779 [48-58]
8	1	1	1505.76	2			60.35	High	High	P38646	5800000000	3600000000	[R].RYDDPEVQKDIK.[N]	P38646 [127-138]
4	1	1	1034.5	0	1ﾗCarbamidomethyl [C10]		60.66	High	High	CON_004507687	320000000	210000000	[R].LSGGLGAGSCR.[L]	CON_004507687 [31-41]
4	1	1	1074.55	0			49.81	High	High	P11021	830000000	820000000	[K].ITITNDQNR.[L]	P11021 [524-532]
4	1	1	746.404	0			35.07	Medium	Medium	Q9BYZ2	110000000	54000000	[K].SELIER.[F]	Q9BYZ2 [55-60]
1	1	1	1212.58	1			25.43	Medium	Medium	Q5UIP0		50000000	[R].WRSPSHENSI.[-]	Q5UIP0 [2463-2472]
4	1	1	1228.64	1			47.54	High	High	Q15233	150000000	53000000	[R].AAPGAEFAPNKR.[R]	Q15233 [457-468]
2	1	1	700.435	0			21.66	Medium	Medium	Q16795	2200000000	1800000000	[K].GIVNAVK.[D]	Q16795 [248-254]
2	1	0	700.435	0			21.66	Medium	Medium		2200000000	1800000000	[].GLVNGLK.[]
6	1	1	1341.62	0			73.55	High	High	P38646	1600000000	1400000000	[R].ASNGDAWVEAHGK.[L]	P38646 [147-159]
4	1	1	1154.62	0			43.18	High	High	CON_007071011	150000000	94000000	[K].HTLNQIDSVK.[V]	CON_007071011 [58-67]
4	1	1	870.432	0			56.99	High	High	P05787	230000000	180000000	[R].ISSSSFSR.[V]	P05787 [33-40]
4	3	1	763.446	0			36.35	High	High	P61254	150000000	120000000	[K].VVQVYR.[K]	P61254 [70-75]
2	1	1	1810.75	1	3ﾗCarbamidomethyl [C3; C9; C10]		62.41	High	High	P28799		89000000	[R].SRCPDGSTCCELPSGK.[Y]	P28799 [213-228]
2	1	1	790.424	0	1ﾗCarbamidomethyl [C1]		36.38	High	High	P15880	41000000	39000000	[R].CGSVLVR.[L]	P15880 [188-194]
8	1	1	1099.59	0			47.37	High	High	P19474	1000000000	1000000000	[R].IHAEFVQQK.[N]	P19474 [178-186]
2	1	1	1379.76	1			35.22	High	High	P35580	230000000	61000000	[K].KLDAQVQELHAK.[V]	P35580 [1256-1267]
2	1	1	1880.97	2			40.47	High	High	P38646		130000000	[K].RQAVTNPNNTFYATKR.[L]	P38646 [107-122]
4	3	2	777.356	0	1ﾗCarbamidomethyl [C1]		50.66	High	High	CON_006989001; P63261	980000000	130000000	[K].CDVDIR.[K]	CON_006989001 [285-290]; P63261 [285-290]
8	1	1	1215.67	1			44.08	High	High	P35579	3900000000	870000000	[R].ASREEILAQAK.[E]	P35579 [1659-1669]
4	2	1	1300.64	1			44.7	High	High	O00571	1500000000	2100000000	[R].DREEALHQFR.[S]	O00571 [479-488]
4	1	1	927.468	1			55.28	High	High	O00571	340000000	600000000	[R].SGFGKFER.[G]	O00571 [114-121]
2	1	1	731.441	0			48.64	High	High	CON_MSA		96000000	[K].ALVSSVR.[Q]	CON_MSA [213-219]
7	1	1	1715.89	2			60.28	High	High	P35579	1200000000	230000000	[R].ASREEILAQAKENEK.[K]	P35579 [1659-1673]
2	1	1	972.493	0	1ﾗCarbamidomethyl [C3]		46.7	High	High	P46782	110000000	93000000	[K].AQCPIVER.[L]	P46782 [64-71]
2	1	1	1386.67	0			45.61	High	High	P80723	380000000	140000000	[K].ETPAATEAPSSTPK.[A]	P80723 [185-198]
2	1	1	1030.5	1			46.36	High	High	O00571	92000000	180000000	[R].GKSSFFSDR.[G]	O00571 [80-88]
3	1	1	916.437	0			41.89	High	High	P35580	340000000	81000000	[R].TGLEDPER.[Y]	P35580 [5-12]
3	7	4	1198.52	0			55.06	High	High	CON_006989001; P62736; P68032; P63261	15000000000	2500000000	[K].DSYVGDEAQSK.[R]	CON_006989001 [51-61]; P62736 [53-63]; P68032 [53-63]; P63261 [51-61]
4	1	1	1236.65	1			47.57	High	High	P26373	120000000	87000000	[R].VITEEEKNFK.[A]	P26373 [168-177]
4	3	2	704.412	0			33.99	High	High	P35580; P35579	1200000000	420000000	[K].LMATLR.[N]	CON_006960124 [661-666]; P35580 [664-669]; P35579 [657-662]
4	3	2	720.407	0	1ﾗOxidation [M2(100)]	M2(Oxidation): 100	27.54	Medium	Medium	P35580; P35579	780000000	150000000	[K].LMATLR.[N]	CON_006960124 [661-666]; P35580 [664-669]; P35579 [657-662]
2	1	1	838.424	0	1ﾗCarbamidomethyl [C2]		32.97	Medium	Medium	P39023	94000000	95000000	[K].YCQVIR.[V]	P39023 [156-161]
2	1	1	1190.59	0			28.9	Medium	Medium	Q8WX93	31000000	27000000	[R].IASDEEIQGTK.[D]	Q8WX93 [891-901]
2	1	1	994.397	0	2ﾗCarbamidomethyl [C3; C7]		24.29	Medium	Medium	P84103	140000000	47000000	[R].DSCPLDCK.[V]	P84103 [4-11]
2	1	1	1183.68	0			39.8	High	High	P62136		36000000	[R].LLEVQGSRPGK.[N]	P62136 [16-26]
4	2	1	1320.58	0			97.27	High	High	P35908	610000000	240000000	[R].HGGGGGGFGGGGFGSR.[S]	P35908 [46-61]
2	2	2	1060.52	0			39.37	High	High	Q15149; P58107	210000000	51000000	[R].VLADPSDDTK.[G]	Q15149 [2979-2988]; [3638-3647]; P58107 [2375-2384]; [2909-2918]; [3443-3452]; [3977-3986]; [4511-4520]; [5045-5054]
4	1	1	1251.63	1			51.7	High	High	P35580	230000000	76000000	[R].ASRDEIFAQSK.[E]	P35580 [1666-1676]
1	1	1	960.511	0			26.94	Medium	Medium	P10809		170000000	[R].VTDALNATR.[A]	P10809 [421-429]
1	1	1	912.424	0			37.42	High	High	Q8IWS0		88000000	[K].YIENMSR.[G]	Q8IWS0 [313-319]
1	1	1	1502.8	1			31.36	Medium	Medium	CON_007071011	110000000		[R].GYKHTLNQIDSVK.[V]	CON_007071011 [55-67]
3	1	1	850.478	0			35.46	High	High	P62851	120000000	130000000	[R].AQVIYTR.[N]	P62851 [105-111]
4	1	1	847.409	0			47.22	High	High	P38646	640000000	390000000	[K].DNMALQR.[V]	P38646 [301-307]
2	1	1	863.404	0	1ﾗOxidation [M3(100)]	M3(Oxidation): 100	31.44	Medium	Medium	P38646	390000000		[K].DNMALQR.[V]	P38646 [301-307]
2	1	1	747.436	0			37.63	Medium	Medium	P46779		89000000	[R].ATLSSIR.[H]	P46779 [88-94]
2	3	1	966.457	1			25.16	Medium	Medium	CON_000098652	95000000		[R].DYSKYYK.[T]	CON_000098652 [195-201]
1	1	1	1816.92	1			32.08	Medium	Medium	P62917		59000000	[R].ASGNYATVISHNPETKK.[T]	P62917 [129-145]
2	2	1	1625.88	2			44.91	High	High	O00571		34000000	[R].RIVEQDTMPPKGVR.[H]	O00571 [363-376]
4	3	2	961.485	0			40.41	High	High	P35580; P35579	5600000000	1600000000	[R].NTNPNFVR.[C]	CON_006960124 [667-674]; P35580 [670-677]; P35579 [663-670]
1	1	1	1499.69	0			57.67	High	High	Q99729		37000000	[K].EVYQQQQYGSGGR.[G]	Q99729 [233-245]
4	8	4	1164.75	2			36.24	High	High	CON_006989001; P62736; P68032; P63261	2600000000	690000000	[K].IKIIAPPERK.[Y]	CON_006989001 [327-336]; P62736 [329-338]; P68032 [329-338]; P63261 [327-336]
4	1	1	974.515	0			38.38	High	High	CON_004507687	170000000	52000000	[R].TIEELQNK.[I]	CON_004507687 [137-144]
4	2	1	1088.53	0			71.1	High	High	P08670	320000000	66000000	[R].QDVDNASLAR.[L]	P08670 [208-217]
1	1	1	1135.6	1			28.35	Medium	Medium	P47914		31000000	[R].YESLKGVDPK.[F]	P47914 [29-38]
4	2	1	860.466	0			31.1	Medium	Medium	O00571	320000000	740000000	[K].EIQMLAR.[D]	O00571 [388-394]
1	2	1	876.461	0	1ﾗOxidation [M4(100)]	M4(Oxidation): 100	25.81	Medium	Medium	O00571		46000000	[K].EIQMLAR.[D]	O00571 [388-394]
2	1	1	2115.98	1			47.34	High	High	P18124	310000000	150000000	[K].TTHFVEGGDAGNREDQINR.[L]	P18124 [224-242]
2	2	1	1331.61	0			60.42	High	High	P35579	2500000000	260000000	[R].QLEEAEEEAQR.[A]	CON_006960124 [1882-1892]; P35579 [1878-1888]
4	5	2	2253.07	2	1ﾗCarbamidomethyl [C7]		49.89	High	High	P35580; P35579	770000000	170000000	[R].EDQSILCTGESGAGKTENTKK.[V]	CON_006960124 [168-188]; P35580 [170-190]; P35749 [170-190]; P35579 [166-186]; Q7Z406 [190-210]
4	1	1	1674.85	1			48.32	High	High	P0CG05	96000000	64000000	[K].ADSSPVKAGVETTTPSK.[Q]	P0CG05 [44-60]
7	1	1	1246.62	1	1ﾗCarbamidomethyl [C5]		55.33	High	High	P19474	800000000	770000000	[R].LHLFCEKDGK.[A]	P19474 [99-108]
4	5	2	808.456	0			27.55	Medium	Medium	P35580; P35579	2100000000	680000000	[R].TVGQLYK.[E]	CON_006960124 [649-655]; P35580 [652-658]; P35749 [652-658]; P35579 [645-651]; Q7Z406 [669-675]
4	3	1	1277.63	1			49.28	High	High	P04264	190000000	120000000	[K].SDQSRLDSELK.[N]	P04264 [247-257]; CON_007148761 [243-253]
4	1	1	915.489	0			44.35	High	High	P06703	250000000	190000000	[K].LQDAEIAR.[L]	P06703 [48-55]
4	1	1	1054.56	0			62.57	High	High	P62263	220000000	130000000	[K].TPGPGAQSALR.[A]	P62263 [107-117]
4	1	1	1083.65	1			52.87	High	High	P36578	80000000	88000000	[R].ILKSPEIQR.[A]	P36578 [292-300]
3	4	1	796.374	0			31.43	Medium	Medium	CON_007129341	59000000	38000000	[K].GSQYWR.[F]	CON_007129341 [220-225]
2	1	1	1150.6	1			44.28	High	High	P35580	230000000		[R].RGGPISFSSSR.[S]	P35580 [1930-1940]
4	1	1	747.425	0			28.63	Medium	Medium	P06703	130000000	130000000	[K].ELTIGSK.[L]	P06703 [41-47]
4	1	1	1555.79	1			48.84	High	High	P11021	220000000	200000000	[K].NGRVEIIANDQGNR.[I]	P11021 [47-60]
1	1	1	1233.61	0			31.61	Medium	Medium	Q9BTE7		84000000	[R].LISGEEHFSSK.[K]	Q9BTE7 [39-49]
4	2	1	780.414	0			36.92	Medium	Medium	P68104	260000000	130000000	[R].YEEIVK.[E]	P68104 [167-172]
2	2	1	1883.9	0			36.82	Medium	Medium	P14618	170000000	140000000	[R].LNFSHGTHEYHAETIK.[N]	P14618 [74-89]
2	1	1	996.53	0	1ﾗCarbamidomethyl [C3]		31.91	Medium	Medium	P19474	110000000	100000000	[R].SVCHVPGLK.[K]	P19474 [271-279]
6	1	1	1333.64	0			62.65	High	High	P38646	790000000	440000000	[K].ETAENYLGHTAK.[N]	P38646 [176-187]
1	1	1	761.44	0			25.05	Medium	Medium	CON_MSA		97000000	[K].LATDLTK.[V]	CON_MSA [258-264]
4	1	1	817.441	0			47.6	High	High	Q9UBI6	200000000	65000000	[R].LEASIER.[I]	Q9UBI6 [23-29]
3	1	1	1147.56	0			53.87	High	High	Q9UPQ0	110000000	30000000	[K].LLAGEDGTSER.[R]	Q9UPQ0 [395-405]
4	1	1	1492.68	0			85.17	High	High	Q5UIP0	81000000	67000000	[K].NTENNDVEISETK.[K]	Q5UIP0 [1751-1763]
1	1	1	2014.94	0	1ﾗCarbamidomethyl [C17]		31.04	Medium	Medium	P62888	72000000		[K].TGVHHYSGNNIELGTACGK.[Y]	P62888 [69-87]
4	11	4	976.448	0			64.54	High	High	CON_006989001; P62736; P68032; P63261	31000000000	5400000000	[K].AGFAGDDAPR.[A]	CON_006989001 [19-28]; P62736 [21-30]; P68032 [21-30]; P63261 [19-28]
4	1	1	1004.6	1			33.34	High	High	Q5UIP0	48000000	94000000	[K].LKLESSSLK.[V]	Q5UIP0 [1026-1034]
2	2	1	1094.6	1			34.59	Medium	Medium	CON_000098673			[R].SLYNLGGSKR.[I]	CON_006978511 [64-73]; CON_000098673 [64-73]
7	1	1	1100.63	1			51.58	High	High	P35579	3000000000	680000000	[R].EQEVNILKK.[T]	P35579 [1166-1174]
3	2	1	1034.52	0			47.76	High	High	P35579	1700000000	390000000	[K].LQEMEGTVK.[S]	CON_006960124 [1798-1806]; P35579 [1794-1802]
2	2	1	1050.51	0	1ﾗOxidation [M4(100)]	M4(Oxidation): 100	33.48	Medium	Medium	P35579	160000000		[K].LQEMEGTVK.[S]	CON_006960124 [1798-1806]; P35579 [1794-1802]
2	1	1	727.446	0			24.21	Medium	Medium	Q6YHU6	290000000	230000000	[R].QLTLPR.[T]	Q6YHU6 [1943-1948]
2	1	0	727.446	0			24.01	Medium	Medium		290000000	230000000	[].AGITIPR.[]
2	1	1	1653.78	2			41.08	Medium	Medium	P11021	180000000		[R].MVNDAEKFAEEDKK.[L]	P11021 [541-554]
7	1	1	1854.87	1			79.94	High	High	P35579	1700000000	130000000	[R].EQLEEEEEAKHNLEK.[Q]	P35579 [1343-1357]
1	5	1	995.52	1			27.52	Medium	Medium	CON_000098652	220000000		[K].IKEWYEK.[YHF]	CON_000098652 [178-184]
4	1	1	1065.52	0			32.11	Medium	Medium	P04264	1000000000	1000000000	[K].AQYEDIAQK.[S]	P04264 [356-364]
9	2	2	1573.78	1			46.33	High	High	CON_007012681; CON_007102503	380000000	520000000	[R].IQHQDWTGGKEFK.[C]	CON_007012681 [278-290]; CON_007102503 [190-202]
1	1	1	1564.77	1			34.16	Medium	Medium	P16401		36000000	[K].ALAAGGYDVEKNNSR.[I]	P16401 [68-82]
4	2	1	969.446	0	1ﾗCarbamidomethyl [C5]		41.78	High	High	P42677	110000000	140000000	[R].LTEGCSFR.[R]	P42677 [73-80]
4	3	2	1616.84	2			50.79	High	High	CON_007032682; P09493	1500000000	410000000	[K].KATDAEADVASLNRR.[I]	CON_007032682 [77-91]; P09493 [77-91]
4	2	1	1430.73	1			46.14	High	High	P60660	200000000	88000000	[K].VLGNPKSDEMNVK.[V]	P60660 [51-63]
1	1	1	1317.68	0			42.81	High	High	Q9H5N1		43000000	[R].TLQGTVSQAQER.[V]	Q9H5N1 [347-358]
2	2	1	772.431	0			31.64	Medium	Medium	P01871		94000000	[R].EQLNLR.[E]	P01871 [339-344]
2	1	1	851.535	0			34.73	High	High	P62424		110000000	[K].VAPAPAVVK.[K]	P62424 [12-20]
6	2	1	1826.94	2			88.59	High	High	P35579	1600000000	190000000	[K].LKNKHEAMITDLEER.[L]	CON_006960124 [1025-1039]; P35579 [1021-1035]
4	2	1	1842.94	2	1ﾗOxidation [M8(100)]	M8(Oxidation): 100	83.56	High	High	P35579	340000000		[K].LKNKHEAMITDLEER.[L]	CON_006960124 [1025-1039]; P35579 [1021-1035]
1	1	1	1762.97	2			24.38	Medium	Medium	Q00839		60000000	[K].KAEVEGKDLPEHAVLK.[M]	Q00839 [620-635]
1	2	1	1125.54	0			45.39	High	High	P04264		210000000	[K].AEAESLYQSK.[Y]	P04264 [367-376]
2	1	1	1245.6	0			48.04	High	High	P08195		49000000	[K].VAEDEAEAAAAAK.[F]	P08195 [148-160]
4	3	2	2044.03	3			53.82	High	High	CON_007032682; P09493	4100000000	460000000	[K].LDKENAIDRAEQAEADKK.[QA]	CON_007032682 [13-30]; P09493 [13-30]
2	1	1	2590.25	3			36.82	Medium	Medium	Q5UIP0		200000000	[K].KADPENIKSEGDGTQDIVDKSSEK.[L]	Q5UIP0 [1505-1528]
3	2	1	2383.95	0			172.47	High	High	P04264	430000000	270000000	[R].GGGGGGYGSGGSSYGSGGGSYGSGGGGGGGR.[G]	P04264 [519-549]
4	3	1	733.445	0			30.34	High	High	P08238	74000000	71000000	[K].SLVSVTK.[E]	P08238 [532-538]
4	1	1	2141.08	1	1ﾗCarbamidomethyl [C6]		36.66	Medium	Medium	P01834	480000000	460000000	[K].HKVYACEVTHQGLSSPVTK.[S]	P01834 [81-99]
4	1	1	1236.72	2			40.58	High	High	P40429	150000000	120000000	[K].KIDKYTEVLK.[T]	P40429 [188-197]
4	1	1	969.427	0			66.59	High	High	O00571	690000000	800000000	[R].SDYDGIGSR.[G]	O00571 [102-110]
3	1	1	742.457	0			25.99	Medium	Medium	Q92622	1200000000	910000000	[K].LLNQVR.[L]	Q92622 [805-810]
2	1	0	742.457	0			24.71	Medium	Medium		1200000000	910000000	[].LLGGLGGR.[]
2	2	1	1177.56	0	1ﾗCarbamidomethyl [C8]		43.12	High	High	Q8WX93		53000000	[K].NEAGIVSCTAR.[L]	Q8WX93 [1312-1322]
6	2	1	1232.55	1			45.33	High	High	O00571	630000000	800000000	[K].DKDAYSSFGSR.[SD]	O00571 [65-75]
2	3	1	1278.59	0	1ﾗCarbamidomethyl [C3]		58.93	High	High	CON_003844445		26000000	[K].GSCGIGGGIGGGSSR.[I]	CON_003844445 [16-30]
4	1	1	1243.66	1			41.31	High	High	P35580	210000000		[K].KEEELQGALAR.[G]	P35580 [1088-1098]
2	1	1	745.457	0			39.99	High	High	P84098		95000000	[R].LASSVLR.[C]	P84098 [10-16]
2	2	1	1249.62	1			41.68	High	High	CON_007083981		260000000	[R].FKDLGEEHFK.[G]	CON_007083981 [35-44]
2	3	1	1045.55	0			28.97	Medium	Medium	P05787	72000000	31000000	[R].QLETLGQEK.[L]	P05787 [150-158]
2	1	1	1468.84	1			48.7	High	High	P62249		83000000	[R].VKGGGHVAQIYAIR.[Q]	P62249 [72-85]
6	1	1	701.419	0			33.04	Medium	Medium	Q6UXN9	2300000000	1700000000	[K].VAVLDGK.[H]	Q6UXN9 [274-280]
4	1	1	772.468	0			50.88	High	High	P62701	210000000	170000000	[R].IGVITNR.[E]	P62701 [192-198]
4	9	3	1065.43	0	1ﾗCarbamidomethyl [C6]		54.01	High	High	Q9BUF5; P07437; P68371	280000000	170000000	[KR].NMMAACDPR.[H]	Q13509 [298-306]; P04350 [298-306]; Q9BUF5 [298-306]; P07437 [298-306]; P68371 [298-306]; CON_006971072 [298-306]
3	1	1	1018.52	0			58.38	High	High	P61313	200000000	150000000	[R].SLQSVAEER.[A]	P61313 [97-105]
3	2	1	858.457	0			31.8	Medium	Medium	CON_007085262	380000000	300000000	[R].GTLDPVEK.[A]	CON_007085262 [312-319]
4	2	1	1095.55	1			31.05	Medium	Medium	CON_000193593	130000000	67000000	[K].IQDWYDKK.[G]	CON_000193593 [185-192]
2	1	1	1361.67	0			65.88	High	High	P05186		22000000	[K].ANEGTVGVSAATER.[S]	P05186 [123-136]
1	1	1	1100.56	1			21.51	Medium	Medium	P12268		22000000	[R].YFSEADKIK.[V]	P12268 [430-438]
3	2	1	1048.5	0			36.63	High	High	P35579	4100000000	680000000	[R].ALEEAMEQK.[A]	CON_006960124 [1488-1496]; P35579 [1484-1492]
2	2	1	1064.49	0	1ﾗOxidation [M6(100)]	M6(Oxidation): 100	56.24	High	High	P35579	370000000		[R].ALEEAMEQK.[A]	CON_006960124 [1488-1496]; P35579 [1484-1492]
8	2	1	1212.59	0			60.13	High	High	P35579	1100000000	230000000	[K].DLEAHIDSANK.[N]	CON_006960124 [1625-1635]; P35579 [1621-1631]
4	2	1	1093.53	0			48.95	High	High	CON_000098673	120000000	63000000	[K].AQYEEIANR.[S]	CON_007004712 [321-329]; CON_000098673 [344-352]
1	1	1	758.477	0			27.66	Medium	Medium	P49023		30000000	[K].LGVATVAK.[G]	P49023 [348-355]
5	1	1	1349.66	1			53.52	High	High	P38646	1000000000	730000000	[R].YDDPEVQKDIK.[N]	P38646 [128-138]
3	2	1	2039.02	2			43.45	High	High	P35579	2300000000	360000000	[K].DLEAHIDSANKNRDEAIK.[Q]	CON_006960124 [1625-1642]; P35579 [1621-1638]
3	1	1	855.468	0			34.88	High	High	P10809	60000000	90000000	[K].GANPVEIR.[R]	P10809 [134-141]
2	1	1	1076.48	0			49.49	High	High	P09382		38000000	[K].DGGAWGTEQR.[E]	P09382 [65-74]
6	2	1	791.514	0			44.48	High	High	O00571	1500000000	2600000000	[K].HAIPIIK.[EG]	O00571 [209-215]
1	1	1	727.435	0			20.99	Medium	Medium	Q14956		48000000	[R].LPLDAAK.[R]	Q14956 [17-23]
1	1	1	1647.83	2	1ﾗCarbamidomethyl [C4]		24.24	Medium	Medium	P22626	110000000		[K].LTDCVVMRDPASKR.[S]	P22626 [47-60]
1	1	1	1210.59	1			31.1	Medium	Medium	P11021		110000000	[K].EFFNGKEPSR.[G]	P11021 [377-386]
2	2	1	1684.77	0			59.5	High	High	P31943		140000000	[K].HTGPNSPDTANDGFVR.[L]	P31943 [99-114]
4	1	1	1217.59	0			59.5	High	High	Q5UIP0	140000000	350000000	[K].GASSPYGAPGTPR.[M]	Q5UIP0 [399-411]
2	2	1	831.457	0			43.46	High	High	P62701	190000000		[R].LTIAEER.[D]	P62701 [246-252]
2	1	1	1520.67	0			42.44	High	High	Q5UIP0		57000000	[K].SNESVDIQDQEEK.[V]	Q5UIP0 [1576-1588]
6	2	1	1929	2			77.5	High	High	P35579	3600000000	780000000	[K].AKQTLENERGELANEVK.[V]	CON_006960124 [1222-1238]; P35579 [1218-1234]
3	1	1	1140.65	0			42.01	High	High	Q07020	120000000	140000000	[R].TNRPPLSLSR.[M]	Q07020 [56-65]
2	1	1	985.64	1			14.21	Medium	Medium	Q9BTV7	110000000		[K].LVLQGKLSK.[Q]	Q9BTV7 [393-401]
6	5	2	1578.79	1			80.89	High	High	P10412; P16403	160000000	110000000	[K].ALAAAGYDVEKNNSR.[I]	P10412 [65-79]; P16403 [65-79]
1	1	1	1947.96	0			33.68	Medium	Medium	P49023		57000000	[R].FIHQQPQSSSPVYGSSAK.[T]	P49023 [76-93]
5	1	1	1266.66	1			55.05	High	High	P62280	160000000	34000000	[K].EAIEGTYIDKK.[C]	P62280 [49-59]
4	14	2	1107.54	0			61.73	High	High	P35908; CON_003007257	830000000	290000000	[RK].AQYEEIAQR.[S]	P35908 [354-362]; P04259 [339-347]; CON_003007257 [339-347]; Q01546 [359-367]; CON_007148761 [352-360]; CON_007095905 [323-331]
1	1	1	752.419	0			15.33	Medium	Medium	P62701	110000000		[R].LIYDTK.[G]	P62701 [101-106]
2	1	1	1431.62	0	1ﾗCarbamidomethyl [C3]		71.58	High	High	CON_MSA	99000000	80000000	[K].YMCENQATISSK.[L]	CON_MSA [287-298]
2	2	1	1469.78	1			30.12	Medium	Medium	O00571		27000000	[R].IVEQDTMPPKGVR.[H]	O00571 [364-376]
3	1	1	1764.78	0	1ﾗCarbamidomethyl [C15]		94.76	High	High	P49023	75000000	35000000	[K].TSSVSNPQDSVGSPCSR.[V]	P49023 [94-110]
3	2	1	1157.59	0			28.66	Medium	Medium	O00571			[R].IVEQDTMPPK.[G]	O00571 [364-373]
6	1	1	1050.58	1			34.02	Medium	Medium	P35580	220000000	94000000	[K].ALAYDKLEK.[T]	P35580 [1412-1420]
2	1	1	1015.58	0			47.91	High	High	P05556		44000000	[K].SAVTTVVNPK.[Y]	P05556 [785-794]
4	2	1	839.451	0			41.89	High	High	P68104	200000000	86000000	[K].EVSTYIK.[K]	P68104 [173-179]
4	6	1	1079.51	0			58.98	High	High	P05787	320000000	200000000	[K].AQYEDIANR.[S]	CON_IPI000058593 [325-333]; CON_006978511 [345-353]; P05787 [265-273]
2	1	1	873.479	0			38.62	Medium	Medium	Q9H5N1		30000000	[R].ASLEGQLR.[V]	Q9H5N1 [461-468]
1	1	1	1033.5	0	1ﾗCarbamidomethyl [C5]		41.91	High	High	Q5UIP0		74000000	[K].TVGPCLGDSK.[N]	Q5UIP0 [1861-1870]
4	2	1	876.486	1			30.06	Medium	Medium	P35579	680000000	47000000	[K].KLEMDLK.[D]	CON_006960124 [1618-1624]; P35579 [1614-1620]
4	2	1	1221.64	0			52.16	High	High	P62701	120000000	77000000	[R].HPGSFDVVHVK.[D]	P62701 [201-211]
4	1	1	1095.63	0			32.86	Medium	Medium	Q02543	73000000	68000000	[R].IFAPNHVVAK.[S]	Q02543 [32-41]
4	4	2	1017.56	0			52.75	High	High	P62873; P62879	74000000	45000000	[RK].LLVSASQDGK.[L]	P62873 [69-78]; P62879 [69-78]
3	2	1	3223.28	0			166.24	High	High	CON_000193593	410000000	270000000	[R].GGSGGSHGGGSGFGGESGGSYGGGEEASGSGGGYGGGSGK.[S]	CON_000193593 [580-619]
1	3	1	1564.86	0			30.66	Medium	Medium	P62701		53000000	[K].LTGVFAPRPSTGPHK.[L]	P62701 [23-37]
3	2	1	1262.6	0			65.17	High	High	CON_000098652	500000000	270000000	[R].SLLEGEGSSGGGGR.[G]	CON_000098652 [451-464]
2	1	1	1465.78	1			41.37	High	High	P62280	180000000		[R].AYQKQPTIFQNK.[K]	P62280 [9-20]
1	17	2	1090.53	0			59.83	High	High	CON_000098652; CON_003844445		410000000	[KR].VTMQNLNDR.[L]	CON_000098652 [148-156]; CON_007212703 [123-131]; CON_003844445 [117-125]
2	1	1	1724.87	1			39.22	High	High	P38646		110000000	[K].RQAVTNPNNTFYATK.[R]	P38646 [107-121]
9	1	1	1553.85	1			82.27	High	High	P35579	860000000	260000000	[K].QIATLHAQVADMKK.[K]	P35579 [1358-1371]
4	1	1	1569.84	1	1ﾗOxidation [M12(100)]	M12(Oxidation): 100	48.9	High	High	P35579	220000000		[K].QIATLHAQVADMKK.[K]	P35579 [1358-1371]
4	1	1	1231.66	0			91.73	High	High	P38646	5200000000	4800000000	[R].QAASSLQQASLK.[L]	P38646 [635-646]
6	1	1	1465.67	0	1ﾗCarbamidomethyl [C3]		56.14	High	High	P62910	110000000	92000000	[K].SYCAEIAHNVSSK.[N]	P62910 [94-106]
3	1	1	715.417	0			42.25	High	High	P38646	720000000	460000000	[R].LVGMPAK.[R]	P38646 [100-106]
3	1	1	1633.75	0			89.31	High	High	P35580	270000000	81000000	[R].NTDQASMPENTVAQK.[L]	P35580 [366-380]
1	2	1	972.511	0			27.87	Medium	Medium	P12268		36000000	[K].EANEILQR.[S]	P12268 [196-203]
4	1	1	841.514	0			43.41	High	High	B9A064	330000000	260000000	[K].VTVLGQPK.[A]	B9A064 [105-112]
7	1	1	1979.9	2			55.04	High	High	O00571	220000000	270000000	[R].EATKGFYDKDSSGWSSSK.[D]	O00571 [47-64]
4	1	1	1240.62	1			60.94	High	High	P11021	92000000	78000000	[K].MKETAEAYLGK.[K]	P11021 [153-163]
4	1	1	918.478	0			38.25	High	High	P11021	490000000	260000000	[K].VLEDSDLK.[K]	P11021 [345-352]
4	1	1	1045.56	0			48.85	High	High	CON_Trypsin	16000000000	18000000000	[K].LSSPATLNSR.[V]	CON_Trypsin [98-107]
4	1	1	2298.14	1			67.81	High	High	P80723	650000000	190000000	[K].AEPPKAPEQEQAAPGPAAGGEAPK.[A]	P80723 [98-121]
1	2	1	1671.88	2			23.16	Medium	Medium	P61254	81000000		[R].SMPIRKDDEVQVVR.[G]	P61254 [46-59]
4	11	4	800.535	1			44.57	High	High	CON_006989001; P62736; P68032; P63261	6900000000	1900000000	[K].RGILTLK.[Y]	CON_006989001 [62-68]; P62736 [64-70]; P68032 [64-70]; P63261 [62-68]
4	5	2	1361.69	0			73.94	High	High	CON_003844445; CON_004507687	380000000	170000000	[R].EVATNSELVQSGK.[S]	CON_007212703 [322-334]; CON_003844445 [316-328]; CON_004507687 [285-297]
2	2	1	990.489	0			22.49	Medium	Medium	P62820		44000000	[R].TITSSYYR.[G]	P62820 [75-82]
4	1	1	1320.68	0			40.56	High	High	Q9Y3Z3	84000000	72000000	[K].YVGETQPTGQIK.[I]	Q9Y3Z3 [456-467]
2	4	1	1619.75	0			98.07	High	High	P20648		21000000	[K].VDNSSLTGESEPQTR.[S]	P20648 [224-238]
3	3	1	1244.62	0			62.56	High	High	P07355	200000000	96000000	[R].TNQELQEINR.[V]	P07355 [136-145]
2	1	1	1140.65	1			25.95	Medium	Medium	P46782	47000000	44000000	[R].QAVDVSPLRR.[V]	P46782 [137-146]
4	2	1	798.389	0			64.95	High	High	O00571	1200000000	2300000000	[R].FSGGFGAR.[D]	O00571 [593-600]
2	1	1	1353.71	0			25.86	Medium	Medium	P62841	150000000		[K].EAPPMEKPEVVK.[T]	P62841 [66-77]
2	1	1	933.536	0			29.46	Medium	Medium	P05186	82000000		[K].SVGIVTTTR.[V]	P05186 [160-168]
4	3	2	747.407	1	1ﾗAcetyl [N-Term]		42.27	High	High	CON_007032682; P09493	380000000	61000000	[-].MDAIKK.[K]	CON_007032682 [1-6]; P09493 [1-6]	CON_007032682 1ﾗAcetyl [N-Term]; P09493 1ﾗAcetyl [N-Term]
4	1	1	844.514	0			53.33	High	High	P10809	44000000	41000000	[K].VGEVIVTK.[D]	P10809 [345-352]
4	1	1	788.488	0			34.67	High	High	P39023	80000000	70000000	[K].SLLVQTK.[R]	P39023 [350-356]
4	1	1	1110.54	1	1ﾗAcetyl [N-Term]		66.07	High	High	P09874	100000000	28000000	[M].AESSDKLYR.[V]	P09874 [2-10]	P09874 1ﾗAcetyl [N-Term]
4	3	1	1033.52	0			56.7	High	High	P04264	2100000000	690000000	[R].TLLEGEESR.[M]	P04264 [484-492]; CON_007148761 [480-488]
2	1	1	1124.59	1	1ﾗCarbamidomethyl [C2]		62.93	High	High	P46779		53000000	[R].NCSSFLIKR.[N]	P46779 [12-20]
1	2	1	1143.62	0			35.54	Medium	Medium	P06733		44000000	[R].IGAEVYHNLK.[N]	P06733 [184-193]
5	2	1	806.452	0			47.97	High	High	P06733	47000000	61000000	[K].YNQILR.[I]	P06733 [407-412]
2	4	1	878.458	0	1ﾗAcetyl [N-Term]		23.94	Medium	Medium	CON_003007257		22000000	[M].ASTSTTIR.[S]	P04259 [2-9]; CON_003007257 [2-9]
1	1	1	1894.96	3			28.29	Medium	Medium	P11021		110000000	[R].MVNDAEKFAEEDKKLK.[E]	P11021 [541-556]
6	1	1	1724.87	1			87.58	High	High	P38646	2400000000	2500000000	[R].QAVTNPNNTFYATKR.[L]	P38646 [108-122]
1	1	1	1341.67	0			59.3	High	High	P23246	250000000		[R].FGQGGAGPVGGQGPR.[G]	P23246 [667-681]
4	1	1	1089.55	0			62.15	High	High	P02545	71000000	35000000	[R].SLETENAGLR.[L]	P02545 [51-60]
3	1	1	1821.85	1	1ﾗCarbamidomethyl [C4]		70.78	High	High	P35580	270000000	130000000	[R].IAECSSQLAEEEEKAK.[N]	P35580 [1008-1023]
4	1	1	1002.55	0			57.04	High	High	P61247	180000000	130000000	[K].LITEDVQGK.[N]	P61247 [86-94]
9	2	1	1540.91	2			100.52	High	High	P35579	6800000000	1600000000	[R].KKVEAQLQELQVK.[F]	CON_006960124 [1252-1264]; P35579 [1248-1260]
4	2	1	830.462	0			54.31	High	High	P35579	3600000000	690000000	[K].GALALEEK.[R]	CON_006960124 [1721-1728]; P35579 [1717-1724]
2	6	1	1248.6	0	1ﾗCarbamidomethyl [C6]		75.77	High	High	CON_009064451		56000000	[R].VIGSGCNLDSAR.[F]	CON_009064451 [187-198]
4	1	1	1377.75	0			51.43	High	High	P47914	360000000	240000000	[K].AQAAAPASVPAQAPK.[R]	P47914 [135-149]
4	1	1	1523.67	0	2ﾗCarbamidomethyl [C11; C12]		26.58	Medium	Medium	P62873	140000000	63000000	[R].ELAGHTGYLSCCR.[F]	P62873 [138-150]
4	3	2	1035.51	0			48.85	High	High	P24844; O14950	2300000000	450000000	[R].ELLTTMGDR.[F]	P24844 [125-133]; O14950 [125-133]
3	3	2	1051.51	0	1ﾗOxidation [M6(100)]	M6(Oxidation): 100	49.62	High	High	P24844; O14950	700000000	44000000	[R].ELLTTMGDR.[F]	P24844 [125-133]; O14950 [125-133]
4	2	1	1565.67	0			88.07	High	High	P35579	7500000000	680000000	[R].ELEDATETADAMNR.[E]	CON_006960124 [1903-1916]; P35579 [1899-1912]
3	2	1	1581.67	0	1ﾗOxidation [M12(100)]	M12(Oxidation): 100	83.48	High	High	P35579	1200000000	32000000	[R].ELEDATETADAMNR.[E]	CON_006960124 [1903-1916]; P35579 [1899-1912]
1	1	1	1198.58	0	1ﾗCarbamidomethyl [C4]		63.47	High	High	P60953		57000000	[K].YVECSALTQK.[G]	P60953 [154-163]
4	3	1	1254.61	0			72.43	High	High	P35908	610000000	260000000	[R].GFSSGSAVVSGGSR.[R]	CON_006222404 [23-36]; P35908 [21-34]
8	2	1	1585.76	1			75.69	High	High	P35579	2000000000	150000000	[K].NKHEAMITDLEER.[L]	CON_006960124 [1027-1039]; P35579 [1023-1035]
2	2	1	1601.76	1	1ﾗOxidation [M6(100)]	M6(Oxidation): 100	46.73	High	High	P35579	240000000		[K].NKHEAMITDLEER.[L]	CON_006960124 [1027-1039]; P35579 [1023-1035]
2	1	1	1977.94	0	1ﾗCarbamidomethyl [C11]		43.84	High	High	CON_007071011	110000000	71000000	[R].QQTQHAVEGDCDIHVLK.[Q]	CON_007071011 [104-120]
4	2	1	2199.11	2			75.18	High	High	P35579	840000000	220000000	[K].KRHEMPPHIYAITDTAYR.[S]	CON_006960124 [144-161]; P35579 [142-159]
2	2	1	2215.11	2	1ﾗOxidation [M5(100)]	M5(Oxidation): 100	50.29	High	High	P35579	800000000		[K].KRHEMPPHIYAITDTAYR.[S]	CON_006960124 [144-161]; P35579 [142-159]
1	1	1	862.452	0			22.4	Medium	Medium	Q9BTE7		43000000	[R].SLDIDTAK.[S]	Q9BTE7 [156-163]
4	1	1	1542.69	0			59.02	High	High	P52907	270000000	37000000	[K].EASDPQPEEADGGLK.[S]	P52907 [104-118]
2	1	1	1439.86	2			24.72	Medium	Medium	P62280		41000000	[R].VLLGETGKEKLPR.[Y]	P62280 [23-35]
4	3	2	1136.68	0			35.03	High	High	P12236; P05141	120000000	130000000	[K].LLLQVQHASK.[Q]	P12236 [34-43]; P05141 [34-43]
2	4	1	802.467	1			20.04	Medium	Medium	Q8NG75		53000000	[K].DVKEAIK.[RK]	Q8NG75 [308-314]
1	1	0	802.467	0			20.04	Medium	Medium			53000000	[].TLQEALK.[]
2	1	1	1628.79	0			29.63	Medium	Medium	O15143		21000000	[K].ASSEGGTAAGAGLDSLHK.[N]	O15143 [309-326]
4	21	5	809.44	0			48.84	High	High	CON_000098652; CON_003844445; CON_001360561; CON_004507687; CON_000193593	680000000	350000000	[R].LASYLDK.[V]	CON_000098652 [157-163]; CON_007212703 [132-138]; CON_003844445 [126-132]; CON_001360561 [107-113]; CON_004507687 [95-101]; CON_000193593 [164-170]; CON_001129471 [94-100]
4	1	1	1184.49	0	1ﾗCarbamidomethyl [C10]		43.17	High	High	P36578			[R].SGQGAFGNMCR.[G]	P36578 [87-97]
4	1	1	841.514	0	1ﾗAcetyl [N-Term]		38.7	High	High	P62316	81000000	46000000	[M].SLLNKPK.[S]	P62316 [2-8]	P62316 1ﾗAcetyl [N-Term]
6	2	1	995.588	0			73.18	High	High	P60660	9100000000	1600000000	[R].HVLVTLGEK.[M]	P60660 [111-119]
2	1	1	1143.63	0			63.07	High	High	P23246	84000000		[R].FATHAAALSVR.[N]	P23246 [366-376]
2	2	1	766.373	0			32.17	Medium	Medium	P06733		25000000	[R].EIFDSR.[G]	P06733 [10-15]
4	1	1	941.553	0			63.16	High	High	P62917	210000000	160000000	[R].AVVGVVAGGGR.[I]	P62917 [164-174]
2	1	1	1001.54	0			36.84	High	High	P62269	260000000	200000000	[R].VLNTNIDGR.[R]	P62269 [15-23]
4	1	1	965.469	0			38.97	High	High	P05783	89000000	74000000	[R].AQYDELAR.[K]	P05783 [254-261]
3	1	1	717.404	0			35.68	Medium	Medium	P84103	100000000	48000000	[R].SVWVAR.[N]	P84103 [38-43]
4	4	1	1041.56	0			30.89	Medium	Medium	P35908	570000000	200000000	[K].VDPEIQNVK.[SA]	CON_006222404 [188-196]; P35908 [167-175]
2	1	1	1133.53	0	1ﾗCarbamidomethyl [C2]		50.64	High	High	Q9Y3Z3		50000000	[R].VCEVDNELR.[I]	Q9Y3Z3 [340-348]
4	1	1	1066.6	0			40.25	High	High	P25398	90000000	76000000	[K].TALIHDGLAR.[G]	P25398 [24-33]
2	1	1	1046.55	0			34.78	Medium	Medium	P05783	90000000		[K].VIDDTNITR.[L]	P05783 [188-196]
4	1	1	1191.67	1			58.55	High	High	P39023	84000000	66000000	[K].IGQGYLIKDGK.[L]	P39023 [287-297]
4	2	1	1365.64	0			62.56	High	High	CON_000098652	210000000	100000000	[R].SQYEQLAEQNR.[K]	CON_000098652 [323-333]
1	1	1	775.369	0			21.9	Medium	Medium	Q9Y5N1		180000000	[R].AQQGDTR.[R]	Q9Y5N1 [144-150]
4	3	2	973.604	1			63.89	High	High	P10412; P16403	310000000	260000000	[R].SGVSLAALKK.[A]	P10412 [55-64]; P16403 [55-64]
4	2	1	1441.78	1			62.72	High	High	CON_IPI0030695910	160000000	59000000	[R].LQAEIDNIKNQR.[A]	CON_IPI0030695910 [318-329]
4	1	1	1075.52	0			39.14	High	High	O00159	230000000	88000000	[K].DNYPQSVPR.[L]	O00159 [886-894]
6	1	1	1246.64	1			51.1	High	High	O00571	1300000000	1500000000	[K].VVWVEESDKR.[S]	O00571 [419-428]
2	1	1	1216.68	2			24.54	Medium	Medium	P61353		29000000	[K].DVFRDPALKR.[K]	P61353 [99-108]
2	1	1	2109.03	3	1ﾗCarbamidomethyl [C8]		33.66	Medium	Medium	P35579		85000000	[K].KMEDSVGCLETAEEVKRK.[L]	P35579 [1372-1389]
2	3	2	1476.81	2			44.78	High	High	P35580; P35579	890000000	170000000	[K].QKKFDQLLAEEK.[TS]	CON_006960124 [1447-1458]; P35580 [1450-1461]; P35579 [1443-1454]
3	2	1	1039.66	0			35.54	High	High	P35579	890000000	260000000	[K].VKPLLQVSR.[Q]	CON_006960124 [838-846]; P35579 [834-842]
1	1	0	1039.66	0			13.75	Medium	Medium		890000000		[].VKPLLVQSR.[]
8	2	1	1261.68	1			67.98	High	High	P35579	2100000000	530000000	[K].VKLQEMEGTVK.[S]	CON_006960124 [1796-1806]; P35579 [1792-1802]
6	3	2	1460.73	1			110.98	High	High	CON_007032682; P09493	800000000	97000000	[K].KATDAEADVASLNR.[R]	CON_007032682 [77-90]; P09493 [77-90]
4	14	2	850.526	0			33.56	High	High	P0C0S5; P0C0S8	250000000	200000000	[R].HLQLAIR.[NG]	P0C0S5 [86-92]; P0C0S8 [83-89]
2	1	1	721.388	0			35.32	Medium	Medium	P18124	78000000	53000000	[R].NFAELK.[I]	P18124 [24-29]
2	1	1	743.441	0			26.59	Medium	Medium	Q9P0W8	1800000000	1300000000	[R].ATSVLPR.[Y]	Q9P0W8 [9-15]
8	2	1	1307.68	1			61.86	High	High	CON_000193593	350000000	210000000	[R].IKFEMEQNLR.[Q]	CON_000193593 [241-250]
4	2	1	1323.67	1	1ﾗOxidation [M5(100)]	M5(Oxidation): 100	57.46	High	High	CON_000193593	170000000		[R].IKFEMEQNLR.[Q]	CON_000193593 [241-250]
4	2	1	959.479	0			42.68	High	High	P61254	110000000	32000000	[K].DDEVQVVR.[G]	P61254 [52-59]
1	2	1	724.388	0			22.21	Medium	Medium	P21333	87000000		[R].FTIDTK.[G]	P21333 [1088-1093]
2	1	1	1064.56	0			27.88	Medium	Medium	P62424	180000000		[R].HWGGNVLGPK.[S]	P62424 [236-245]
1	3	1	704.409	0			24.36	Medium	Medium	P06733		22000000	[K].GVPLYR.[H]	P06733 [127-132]
1	1	1	724.435	0			25.58	Medium	Medium	Q08211			[K].LPIEPR.[F]	Q08211 [858-863]
1	1	1	1753.87	0			22.81	Medium	Medium	Q96HC4		35000000	[K].SPSWQRPNQGVPSTGR.[I]	Q96HC4 [360-375]
3	5	2	2124.97	1	1ﾗCarbamidomethyl [C7]		50.53	High	High	P35580; P35579	470000000	73000000	[R].EDQSILCTGESGAGKTENTK.[K]	CON_006960124 [168-187]; P35580 [170-189]; P35749 [170-189]; P35579 [166-185]; Q7Z406 [190-209]
2	1	1	1247.69	1			21.41	Medium	Medium	P62277	220000000	140000000	[K].GLSQSALPYRR.[S]	P62277 [10-20]
3	1	1	859.488	0			40.99	Medium	Medium	P62081	74000000	60000000	[R].ELNITAAK.[E]	P62081 [42-49]
3	1	1	1247.58	0			79.42	High	High	P62269	480000000	140000000	[R].AGELTEDEVER.[V]	P62269 [56-66]
8	9	3	1228.63	0			64.5	High	High	CON_007085262; P11021; P0DMV9	1400000000	990000000	[RK].VEIIANDQGNR.[TI]	CON_007085262 [26-36]; P17066 [28-38]; P11021 [50-60]; P0DMV9 [26-36]; P34931 [28-38]
6	7	2	1516.7	0			94.28	High	High	CON_006989001; P63261	3200000000	630000000	[K].QEYDESGPSIVHR.[K]	CON_006989001 [360-372]; P63261 [360-372]
3	1	1	2636.23	1			47.35	High	High	P80723	530000000	88000000	[K].AAEAAAAPAESAAPAAGEEPSKEEGEPK.[K]	P80723 [122-149]
4	1	1	1688.82	0			55.23	High	High	P62917	270000000	200000000	[R].ASGNYATVISHNPETK.[K]	P62917 [129-144]
7	2	1	1684.74	1			84.13	High	High	P35579	3600000000	520000000	[R].TEMEDLMSSKDDVGK.[S]	CON_006960124 [1508-1522]; P35579 [1504-1518]
6	2	1	1700.74	1	1ﾗOxidation [M7(100)]	M7(Oxidation): 100	90.84	High	High	P35579	290000000	51000000	[R].TEMEDLMSSKDDVGK.[S]	CON_006960124 [1508-1522]; P35579 [1504-1518]
1	1	1	1047.57	0			35.52	Medium	Medium	P36542		27000000	[K].SEVATLTAAGK.[E]	P36542 [116-126]
8	1	1	1980.94	2	1ﾗCarbamidomethyl [C8]		104.57	High	High	P35579	3600000000	640000000	[K].KMEDSVGCLETAEEVKR.[K]	P35579 [1372-1388]
6	1	1	1996.93	2	1ﾗCarbamidomethyl [C8]; 1ﾗOxidation [M2(100)]	M2(Oxidation): 100	57.86	High	High	P35579	910000000	45000000	[K].KMEDSVGCLETAEEVKR.[K]	P35579 [1372-1388]
8	3	1	1691.73	0			98.41	High	High	CON_007085262	1200000000	480000000	[K].STAGDTHLGGEDFDNR.[M]	CON_007085262 [221-236]
1	1	1	1073.56	1			20.35	Medium	Medium	O14523		70000000	[K].LDSPSRSPSK.[V]	O14523 [462-471]
2	1	1	1547.77	0			40.73	High	High	Q9UHB6	270000000		[R].ETPHSPGVEDAPIAK.[V]	Q9UHB6 [486-500]
2	1	1	1627.74	0	1ﾗPhosphoJoin [S5(100)]	S5(Phosp): 100	33.12	Medium	Medium	Q9UHB6	140000000		[R].ETPHSPGVEDAPIAK.[V]	Q9UHB6 [486-500]
1	1	1	805.457	0			22.17	Medium	Medium	CON_007012681		28000000	[K].VYPLASR.[C]	CON_007012681 [7-13]
6	1	1	1813.94	2			49.11	High	High	P19474	490000000	480000000	[R].QLQELEKDEREQLR.[I]	P19474 [196-209]
4	3	1	1092.57	0			59	High	High	CON_IPI0030695910	210000000	100000000	[K].FETLQAQAGK.[H]	CON_IPI0030695910 [287-296]
5	1	1	2135.97	0			119.6	High	High	P01834	210000000	92000000	[K].VDNALQSGNSQESVTEQDSK.[D]	P01834 [42-61]
4	2	1	993.5	0			50.73	High	High	CON_000098652	190000000	89000000	[K].YENEVALR.[Q]	CON_000098652 [238-245]
2	1	1	812.462	0			31.31	Medium	Medium	P19338		62000000	[R].LELQGPR.[G]	P19338 [555-561]
2	1	1	882.439	0			29.3	Medium	Medium	P23396		40000000	[R].FIMESGAK.[G]	P23396 [125-132]
2	1	1	845.509	0			41.15	High	High	P25705		42000000	[R].STVAQLVK.[R]	P25705 [254-261]
2	1	1	1543.73	0			99.23	High	High	P19474	840000000	530000000	[R].LGDTQQSIPGNEER.[F]	P19474 [311-324]
4	1	1	1910.79	0			148	High	High	P51991	200000000	83000000	[R].SSGSPYGGGYGSGGGSGGYGSR.[R]	P51991 [355-376]
7	2	1	1180.63	0	1ﾗCarbamidomethyl [C2]		63.39	High	High	O00571	660000000	1500000000	[R].GCHLLVATPGR.[L]	O00571 [316-326]
3	1	0	715.41	0			35.54	Medium	Medium		110000000	67000000	[K].DIGAIAR.[V]	Q9BPU6 [183-189]
3	5	1	715.41	0			35.54	Medium	Medium	P68431	110000000	67000000	[K].DIQLAR.[R]	P68431 [124-129]
1	1	1	958.503	0	1ﾗCarbamidomethyl [C6]		28.55	Medium	Medium	P27635	220000000		[R].LIPDGCGVK.[Y]	P27635 [190-198]
4	2	1	1452.8	0			37.28	Medium	Medium	P35580	280000000	88000000	[K].VIQYLAHVASSHK.[SG]	CON_006960124 [189-201]; P35580 [191-203]
2	3	2	1488.74	1			39.37	Medium	Medium	CON_007032682; P09493	270000000	180000000	[K].ATDAEADVASLNRR.[I]	CON_007032682 [78-91]; P09493 [78-91]
2	2	1	1475.7	0			36.99	Medium	Medium	P05787		53000000	[R].LESGMQNMSIHTK.[T]	P05787 [402-414]
1	1	1	1088.61	1			35.15	Medium	Medium	P46778		14000000	[K].EKGTWVQLK.[R]	P46778 [121-129]
4	1	1	1075.57	0			55.73	High	High	P04792	160000000	120000000	[R].QLSSGVSEIR.[H]	P04792 [80-89]
2	2	1	944.523	0	1ﾗCarbamidomethyl [C2]		40.43	High	High	CON_007085262	710000000	490000000	[K].VCNPIITK.[L]	CON_007085262 [602-609]
8	4	1	1257.68	1			67.89	High	High	P35579	1200000000	140000000	[KR].KEEELQAALAR.[VLA]	CON_006960124 [1085-1095]; P35749 [1088-1098]; P35579 [1081-1091]; Q7Z406 [1105-1115]
1	2	1	3001.37	3	1ﾗCarbamidomethyl [C13]		40.14	Medium	Medium	P35579	2300000000		[R].SMMQDREDQSILCTGESGAGKTENTKK.[V]	CON_006960124 [162-188]; P35579 [160-186]
1	2	1	3017.36	3	1ﾗOxidation [M]; 1ﾗCarbamidomethyl [C13]	M3(Oxidation): 99,38	46.23	High	High	P35579	290000000		[R].SMMQDREDQSILCTGESGAGKTENTKK.[V]	CON_006960124 [162-188]; P35579 [160-186]
3	1	1	2044.11	2	1ﾗAcetyl [N-Term]		24.47	Medium	Medium	P16403	130000000	64000000	[M].SETAPAAPAAAPPAEKAPVKK.[K]	P16403 [2-22]
1	1	1	1916.88	1	1ﾗCarbamidomethyl [C2]		37.2	Medium	Medium	Q9Y3Z3		78000000	[R].DCHHLGIQNNFDYKR.[F]	Q9Y3Z3 [319-333]
1	1	1	1248.59	0			26.83	Medium	Medium	Q04941		52000000	[R].HTAAPTDPADGPV.[-]	Q04941 [140-152]
1	1	1	1032.57	0			26.03	Medium	Medium	P49411		42000000	[R].GTVVTGTLER.[G]	P49411 [272-281]
1	2	1	819.447	0			22.19	Medium	Medium	A3KN83		240000000	[R].AIQQFGR.[T]	A3KN83 [974-980]
2	1	1	1539.66	0	1ﾗCarbamidomethyl [C4]		32.48	Medium	Medium	P13987		92000000	[K].FEHCNFNDVTTR.[L]	P13987 [67-78]
3	1	1	981.489	0			68.74	High	High	P11021	89000000	57000000	[K].ETAEAYLGK.[K]	P11021 [155-163]
4	1	1	951.478	0			68.64	High	High	P62241	180000000	120000000	[R].ADGYVLEGK.[E]	P62241 [185-193]
4	2	1	800.419	0			36.48	Medium	Medium	P35579	930000000	120000000	[K].YLYVDK.[N]	CON_006960124 [11-16]; P35579 [9-14]
3	1	1	816.519	0			42.9	High	High	P62280	110000000	91000000	[R].ILSGVVTK.[M]	P62280 [72-79]
2	13	2	1535.83	2			31.77	Medium	Medium	CON_003844445; CON_004507687	190000000	89000000	[K].TRLEQEIATYRR.[L]	CON_007212703 [412-423]; CON_IPI004686963 [385-396]; CON_003844445 [406-417]; CON_004507687 [375-386]
8	2	1	1377.77	1			76.28	High	High	P35579	1600000000	550000000	[R].TVGQLYKEQLAK.[L]	CON_006960124 [649-660]; P35579 [645-656]
4	3	1	1053.68	0			51.69	High	High	P35580	120000000	51000000	[K].VKPLLQVTR.[Q]	P35580 [841-849]; P35749 [841-849]; Q7Z406 [858-866]
2	1	1	1058.58	0			39.36	High	High	Q8WX93		38000000	[R].LMVQAVNQR.[G]	Q8WX93 [1090-1098]
5	1	1	1231.68	0			41.77	High	High	Q15233	210000000	72000000	[K].GIVEFSGKPAAR.[K]	Q15233 [191-202]
2	2	1	1014.52	0			28.41	Medium	Medium	CON_IPI0030695910		41000000	[R].LDADPSLQR.[V]	CON_IPI0030695910 [78-86]
1	1	1	946.481	0	1ﾗCarbamidomethyl [C5]		23.84	Medium	Medium	P19474		440000000	[R].LHLFCEK.[D]	P19474 [99-105]
4	3	1	789.472	0			47.41	High	High	CON_007083981		320000000	[K].LVTDLTK.[V]	CON_007083981 [257-263]
2	1	1	988.542	0			40.32	High	High	P62899	140000000	120000000	[R].SAINEVVTR.[E]	P62899 [15-23]
2	1	1	903.515	0			35.52	High	High	P35580	95000000		[K].ATISALEAK.[I]	P35580 [1814-1822]
4	2	1	1393.73	1			78.19	High	High	P04264	870000000	760000000	[R].TNAENEFVTIKK.[D]	P04264 [278-289]
3	2	1	862.47	0			34.79	High	High	P61254	66000000		[K].IMSSPLSK.[E]	P61254 [29-36]
4	1	1	1628.78	0			54.87	High	High	P09651	380000000	360000000	[R].SSGPYGGGGQYFAKPR.[N]	P09651 [337-352]
3	1	1	1341.75	1			37.94	Medium	Medium	P05787	140000000	130000000	[R].LQAEIEGLKGQR.[A]	P05787 [317-328]
3	1	1	1412.59	0			79.06	High	High	P31942	150000000	62000000	[R].DGMDNQGGYGSVGR.[M]	P31942 [288-301]
2	1	1	1185.68	1			42.24	High	High	P35580		16000000	[K].AKLQELEGAVK.[S]	P35580 [1799-1809]
4	1	1	852.446	0			44.06	High	High	P15880	150000000	130000000	[K].ATFDAISK.[T]	P15880 [239-246]
2	1	1	1558.79	0	2ﾗCarbamidomethyl [C4; C12]		31.13	Medium	Medium	P62241	190000000	200000000	[K].LLACIASRPGQCGR.[A]	P62241 [171-184]
2	2	1	1131.51	0	1ﾗCarbamidomethyl [C7]		36.82	High	High	P35908	150000000	110000000	[R].STSSFSCLSR.[H]	P35908 [36-45]
2	1	1	1012.51	0			56.13	High	High	CON_003007257		37000000	[R].SGFSSVSVSR.[S]	CON_003007257 [31-40]
1	1	1	1051.57	1			24.55	Medium	Medium	P62917		110000000	[K].VVFRDPYR.[F]	P62917 [61-68]
2	9	1	1265.64	1			64.19	High	High	O60814		51000000	[R].KESYSVYVYK.[V]	O60814 [35-44]
2	2	1	1081.62	1			24.8	Medium	Medium	P35579	120000000	26000000	[R].IGQSKVFFR.[A]	CON_006960124 [760-768]; P35579 [756-764]
5	2	1	1302.7	1			71.82	High	High	P04264	180000000	72000000	[R].NSKIEISELNR.[V]	P04264 [393-403]
2	1	1	863.426	0			26.68	Medium	Medium	P19474		300000000	[R].SESWNLK.[D]	P19474 [254-260]
2	1	1	837.446	0			42.83	High	High	P05783		62000000	[R].LASYLDR.[V]	P05783 [91-97]
1	1	1	1130.61	0			31.48	Medium	Medium	Q14764		36000000	[R].IEGEGSVLQAK.[L]	Q14764 [735-745]
4	1	1	1021.57	0			28.69	Medium	Medium	Q00839	360000000	200000000	[K].DLPEHAVLK.[M]	Q00839 [627-635]
4	1	1	986.552	0			55.24	High	High	P35580	240000000	83000000	[K].LQELEGAVK.[S]	P35580 [1801-1809]
7	7	4	1548.81	1			101.85	High	High	CON_006989001; P62736; P68032; P63261	3600000000	1000000000	[R].MQKEITALAPSTMK.[I]	CON_006989001 [313-326]; P62736 [315-328]; P68032 [315-328]; P63261 [313-326]
10	7	4	1564.81	1	1ﾗOxidation [M13(100)]	M1(Oxidation): 100	77.47	High	High	CON_006989001; P62736; P68032; P63261	850000000	89000000	[R].MQKEITALAPSTMK.[I]	CON_006989001 [313-326]; P62736 [315-328]; P68032 [315-328]; P63261 [313-326]
2	7	4	1580.8	1	2ﾗOxidation [M1(100); M13(100)]	M1(Oxidation): 100; M13(Oxidation): 100	35.08	Medium	Medium	CON_006989001; P62736; P68032; P63261	220000000		[R].MQKEITALAPSTMK.[I]	CON_006989001 [313-326]; P62736 [315-328]; P68032 [315-328]; P63261 [313-326]
2	1	1	1030.52	0			32.21	Medium	Medium	P11310		96000000	[R].NTYYASIAK.[A]	P11310 [350-358]
8	1	1	1194.67	1			76.16	High	High	P35579	1400000000	400000000	[K].YKASITALEAK.[I]	P35579 [1805-1815]
1	2	1	834.447	0			21.85	Medium	Medium	P68400		410000000	[R].FNDILGR.[H]	P68400 [269-275]
3	1	1	988.495	0			37.83	High	High	P62753	260000000	72000000	[K].LIEVDDER.[K]	P62753 [15-22]
2	1	1	1014.5	0			45.39	High	High	P35613		53000000	[R].FFVSSSQGR.[S]	P35613 [274-282]
2	1	1	1185.64	0			31.97	Medium	Medium	Q9BX69		22000000	[R].IGGNFNHVSLK.[A]	Q9BX69 [738-748]
6	17	4	1064.61	1			57.28	High	High	CON_000098652; CON_003844445; CON_001360561; CON_004507687	1100000000	490000000	[R].LASYLDKVR.[A]	CON_000098652 [157-165]; CON_007212703 [132-140]; CON_003844445 [126-134]; CON_001360561 [107-115]; CON_004507687 [95-103]; CON_001129471 [94-102]
8	2	1	986.515	0			42.8	High	High	P11021	1300000000	720000000	[R].LTPEEIER.[MA]	P11021 [533-540]
4	1	1	1515.8	1			36.44	High	High	P61247	170000000	110000000	[R].EVQTNDLKEVVNK.[L]	P61247 [175-187]
8	2	1	1234.68	1			68.12	High	High	CON_000098652	770000000	330000000	[R].LKYENEVALR.[Q]	CON_000098652 [236-245]
2	2	1	1385.74	1			66.18	High	High	CON_IPI0030695910	160000000		[R].AKQEELEAALQR.[GA]	CON_IPI0030695910 [352-363]
2	1	1	811.504	0			43.05	High	High	P62906		97000000	[R].ILGPGLNK.[A]	P62906 [123-130]
1	1	1	1431.68	0			22.35	Medium	Medium	Q9BUF5		41000000	[R].INVYYNESSSQK.[Y]	Q9BUF5 [47-58]
2	1	1	1624.83	0			60.41	High	High	Q9UPQ0	160000000		[K].GSLTEGALAHSGNPVSK.[G]	Q9UPQ0 [897-913]
2	1	1	959.469	0	1ﾗAcetyl [N-Term]		48.49	High	High	Q16643	180000000		[M].AGVSFSGHR.[L]	Q16643 [2-10]	Q16643 1ﾗAcetyl [N-Term]
1	1	1	1285.56	0	2ﾗCarbamidomethyl [C7; C8]		41.71	High	High	CON_007102503		89000000	[K].VYPLSSCCGDK.[S]	CON_007102503 [7-17]
2	2	1	1370.79	0			33.52	High	High	P0C0S5		45000000	[K].ATIAGGGVIPHIHK.[S]	P0C0S5 [103-116]
2	1	1	1320.69	1			38.48	Medium	Medium	P18124		28000000	[R].KAGNFYVPAEPK.[L]	P18124 [77-88]
4	47	5	807.4	0			41.6	High	High	CON_000098652; CON_003844445; P05783; CON_001360561; CON_004507687	1400000000	520000000	[KR].LAADDFR.[ATILV]	CON_000098652 [229-235]; CON_007212703 [201-207]; CON_IPI004686963 [174-180]; CON_003844445 [195-201]; P05783 [159-165]; CON_001360561 [177-183]; P13646 [185-191]; CON_004507687 [164-170]; CON_001129471 [163-169]
5	1	1	1983.94	3			48.99	High	High	P62158	570000000	74000000	[R].KMKDTDSEEEIREAFR.[V]	P62158 [76-91]
1	1	1	1999.94	3	1ﾗOxidation [M2(100)]	M2(Oxidation): 100	38.34	Medium	Medium	P62158	420000000		[R].KMKDTDSEEEIREAFR.[V]	P62158 [76-91]
4	3	1	1117.57	0			59.23	High	High	CON_004507687	490000000	180000000	[R].TIVEEVQDGK.[V]	CON_IPI004686963 [430-439]; CON_004507687 [410-419]
3	2	1	870.436	0			35.87	High	High	P08670	230000000	58000000	[R].FANYIDK.[V]	P08670 [114-120]
2	4	1	1165.58	0			62.65	High	High	CON_000098652	160000000	74000000	[R].LENEIQTYR.[S]	CON_000098652 [442-450]
4	2	1	1729.87	1			75.77	High	High	P35579	2700000000	510000000	[K].QTLENERGELANEVK.[V]	CON_006960124 [1224-1238]; P35579 [1220-1234]
3	2	2	1212.66	1			24.25	Medium	Medium	Q13310; P11940	110000000	28000000	[KR].AKEFTNVYIK.[N]	Q13310 [187-196]; P11940 [187-196]
2	1	1	714.451	0			24.48	Medium	Medium	P23396		27000000	[R].QGVLGIK.[V]	P23396 [179-185]
4	1	1	749.43	0			56.43	High	High	P39023	94000000	100000000	[R].VAFSVAR.[A]	P39023 [262-268]
1	1	1	848.451	0			21.34	Medium	Medium	Q6ZS30		22000000	[R].SPQELFK.[A]	Q6ZS30 [1993-1999]
2	3	1	1341.63	0	1ﾗCarbamidomethyl [C6]		69.83	High	High	P60660	6300000000	1600000000	[K].ILYSQCGDVMR.[A]	P60660 [27-37]
6	3	1	1357.62	0	1ﾗCarbamidomethyl [C6]; 1ﾗOxidation [M10(100)]	M10(Oxidation): 100	62.1	High	High	P60660	1300000000	110000000	[K].ILYSQCGDVMR.[A]	P60660 [27-37]
4	1	1	1093.55	0			65.76	High	High	P16401	83000000	60000000	[K].ALAAGGYDVEK.[N]	P16401 [68-78]
1	1	1	1319.74	1			27.42	Medium	Medium	P62917		53000000	[K].GIVKDIIHDPGR.[G]	P62917 [43-54]
4	1	1	903.515	0			61.27	High	High	P35579	4200000000	1000000000	[K].ASITALEAK.[I]	P35579 [1807-1815]
8	1	1	1550.68	1			75.27	High	High	O00571	560000000	810000000	[K].GFYDKDSSGWSSSK.[D]	O00571 [51-64]
2	8	2	1536.8	2			40.17	High	High	Q9BQE3; P68366		58000000	[R].LDHKFDLMYAKR.[A]	P68363 [391-402]; Q9BQE3 [391-402]; P68366 [391-402]
4	1	1	1450.67	0			46.79	High	High	Q01844	150000000	56000000	[K].GDATVSYEDPPTAK.[A]	Q01844 [411-424]
2	2	1	942.537	0			33.65	High	High	P62854		130000000	[R].NIVEAAAVR.[D]	P62854 [43-51]
2	1	1	719.409	0			28.59	Medium	Medium	Q9BUJ2		31000000	[K].TTWAIK.[H]	Q9BUJ2 [435-440]
1	1	1	866.509	0			33.25	High	High	P07814		16000000	[K].VIDPVAPR.[Y]	P07814 [499-506]
1	1	1	1798.85	0			28.4	Medium	Medium	Q8WX93		65000000	[R].SAPAMQSSGSFNYARPK.[Q]	Q8WX93 [719-735]
1	1	1	1405.62	0	2ﾗCarbamidomethyl [C7; C10]		29.44	Medium	Medium	P61513		44000000	[R].AVGIWHCGSCMK.[T]	P61513 [51-62]
2	1	1	820.431	0			43.53	High	High	Q5UIP0		83000000	[K].GFLSPGSR.[S]	Q5UIP0 [2257-2264]
4	1	1	861.556	1			32.57	High	High	P39019	73000000	71000000	[R].ALAAFLKK.[S]	P39019 [17-24]
6	3	1	1587.8	1			91.72	High	High	P08670	520000000	96000000	[R].TNEKVELQELNDR.[F]	P08670 [101-113]
4	2	1	989.432	0			38.74	High	High	O00571	74000000	120000000	[K].DAYSSFGSR.[SD]	O00571 [67-75]
12	6	2	2110.06	1	1ﾗCarbamidomethyl [C12]		60.54	High	High	P07437; P68371	450000000	320000000	[-].MREIVHIQAGQCGNQIGAK.[F]	Q13509 [1-19]; P04350 [1-19]; P07437 [1-19]; P68371 [1-19]; CON_006971072 [1-19]
3	1	1	1135.65	1			31.22	Medium	Medium	Q5UIP0	170000000	200000000	[R].RQTFITLEK.[F]	Q5UIP0 [1218-1226]
1	1	1	1157.69	1			18.29	Medium	Medium	CON_001360561	120000000		[R].RVLDELTLAK.[T]	CON_001360561 [205-214]
2	1	1	1500.82	1			42.97	High	High	Q15369		29000000	[K].LISSDGHEFIVKR.[E]	Q15369 [21-33]
3	1	1	816.421	0			31.94	Medium	Medium	Q4G0N4	140000000	61000000	[R].NEGIEVR.[L]	Q4G0N4 [131-137]
1	1	1	1661.82	1	1ﾗCarbamidomethyl [C4]		25.63	Medium	Medium	Q8IWS0	61000000		[R].DKECGQLLISENQK.[V]	Q8IWS0 [25-38]
2	1	1	940.464	0			39.84	Medium	Medium	P45880		50000000	[R].NNFAVGYR.[T]	P45880 [178-185]
2	1	1	1358.75	1			31.78	Medium	Medium	P25705		57000000	[R].ISVREPMQTGIK.[A]	P25705 [183-194]
2	1	1	866.498	0			35.71	High	High	Q02878		75000000	[K].FVIATSTK.[I]	Q02878 [193-200]
4	1	1	1073.64	1			57.83	High	High	P62424	160000000	110000000	[K].KVVNPLFEK.[R]	P62424 [26-34]
2	1	1	1230.63	0			63.1	High	High	Q14444	93000000	39000000	[R].LNQDQLDAVSK.[Y]	Q14444 [88-98]
2	1	1	882.541	0			31.57	High	High	P21333		47000000	[K].AGVAPLQVK.[V]	P21333 [1478-1486]
1	1	1	830.462	0			21.82	Medium	Medium	P46781		57000000	[R].IGVLDEGK.[M]	P46781 [84-91]
2	1	1	846.45	0	1ﾗCarbamidomethyl [C2]		49.14	High	High	P60866		86000000	[K].VCADLIR.[G]	P60866 [35-41]
4	1	1	1143.67	0			59.4	High	High	P42766	120000000	82000000	[R].VLTVINQTQK.[E]	P42766 [57-66]
4	2	1	922.488	0			41.44	High	High	CON_007083981	270000000	500000000	[K].AEFVEVTK.[L]	CON_007083981 [249-256]
2	1	1	783.44	0			22.78	Medium	Medium	P06748	46000000	45000000	[K].FINYVK.[N]	P06748 [268-273]
4	2	1	1237.63	0	1ﾗCarbamidomethyl [C3]		49.85	High	High	P39023	90000000	80000000	[K].VACIGAWHPAR.[V]	P39023 [251-261]
3	1	1	1533.69	0			73.26	High	High	Q9Y3Z3	94000000	49000000	[K].EWNDSTSVQNPTR.[L]	Q9Y3Z3 [597-609]
3	2	1	902.509	1			28.77	Medium	Medium	CON_007248382	2000000000	2200000000	[K].DINVKWK.[V]	CON_007248382 [168-174]
2	1	1	2409.16	2			44.18	High	High	P19474	190000000	120000000	[R].KHRDHAMVPLEEAAQEYQEK.[L]	P19474 [119-138]
1	1	1	2425.16	2	1ﾗOxidation [M7(100)]	M7(Oxidation): 100	33.26	Medium	Medium	P19474	200000000		[R].KHRDHAMVPLEEAAQEYQEK.[L]	P19474 [119-138]
1	1	1	943.572	0			20.96	Medium	Medium	P07910	200000000		[R].VPPPPPIAR.[A]	P07910 [143-151]
2	1	1	913.402	0	1ﾗCarbamidomethyl [C6]		46.73	High	High	P62273	110000000	78000000	[K].YGLNMCR.[Q]	P62273 [34-40]
1	1	1	771.472	0			18.13	Medium	Medium	P20674		21000000	[K].IIDAALR.[A]	P20674 [88-94]
1	1	1	729.451	0			22.02	Medium	Medium	Q5TYW1	170000000		[K].LQLDIK.[H]	Q5TYW1 [173-178]
1	1	1	1630.84	0			72.29	High	High	P22695			[K].TIAQGNLSNTDVQAAK.[N]	P22695 [360-375]
2	1	1	957.536	1			20.44	Medium	Medium	O94856	680000000	330000000	[R].LEVKDPTR.[I]	O94856 [516-523]
1	1	1	2406.19	0	1ﾗCarbamidomethyl [C5]		29.13	Medium	Medium	Q06830		140000000	[K].HGEVCPAGWKPGSDTIKPDVQK.[S]	Q06830 [169-190]
2	1	1	1418.69	0	1ﾗCarbamidomethyl [C1]		51.94	High	High	P30050		42000000	[R].CTGGEVGATSALAPK.[I]	P30050 [17-31]
3	1	1	915.562	0			27.22	Medium	Medium	P27105	54000000	39000000	[R].LLAQTTLR.[N]	P27105 [145-152]
4	1	1	917.469	0			54.91	High	High	P35579	4700000000	1000000000	[K].DLEGLSQR.[H]	P35579 [1393-1400]
1	1	1	1096.48	0	1ﾗCarbamidomethyl [C7]		21.18	Medium	Medium	P08754		26000000	[R].DGGVQACFSR.[S]	P08754 [133-142]
4	1	1	1701.8	0			116.96	High	High	Q01650	110000000	98000000	[K].SADGSAPAGEGEGVTLQR.[N]	Q01650 [31-48]
2	3	1	870.541	0			31.32	Medium	Medium	P68104		96000000	[K].QLIVGVNK.[M]	P68104 [147-154]
4	2	1	1125.61	1			35.01	High	High	P08670	270000000	63000000	[R].FANYIDKVR.[F]	P08670 [114-122]
2	1	1	1531.77	0			51.28	High	High	Q14764		36000000	[R].VPHNAAVQVYDYR.[E]	Q14764 [462-474]
1	1	1	2287.04	1	1ﾗCarbamidomethyl [C11]		52.03	High	High	P47756	180000000		[R].QMEKDETVSDCSPHIANIGR.[L]	P47756 [196-215]
4	2	2	1132.53	0			57.28	High	High	CON_006989001; P63261	6700000000	2000000000	[R].GYSFTTTAER.[E]	CON_006989001 [197-206]; P63261 [197-206]
4	1	1	2185.05	0			72.89	High	High	P29692	82000000	74000000	[K].SLAGSSGPGASSGTSGDHGELVVR.[I]	P29692 [60-83]
2	2	1	1151.63	1			35.27	High	High	P21333	100000000		[K].DKGEYTLVVK.[W]	P21333 [2622-2631]
4	1	1	994.495	0			42.25	High	High	P35580	150000000	54000000	[R].GGPISFSSSR.[S]	P35580 [1931-1940]
3	1	1	1316.64	0			54.5	High	High	CON_007144053	160000000	27000000	[R].EQAEAEVASLNR.[R]	CON_007144053 [43-54]
2	1	1	1316.64	0			52.63	High	High	P06753	160000000		[K].AADAEAEVASLNR.[R]	P06753 [79-91]
3	3	2	892.423	0			42.19	High	High	P35580; P35579	790000000	180000000	[K].ADEWLMK.[N]	CON_006960124 [585-591]; P35580 [588-594]; P35579 [581-587]
3	3	2	908.418	0	1ﾗOxidation [M6(100)]	M6(Oxidation): 100	45.96	High	High	P35580; P35579	370000000		[K].ADEWLMK.[N]	CON_006960124 [585-591]; P35580 [588-594]; P35579 [581-587]
2	1	1	1357.69	0	1ﾗCarbamidomethyl [C4]		49.3	High	High	Q08211	55000000	42000000	[R].AAECNIVVTQPR.[R]	Q08211 [435-446]
2	1	1	1193.64	1			43.7	High	High	P09622		25000000	[K].VGKFPFAANSR.[A]	P09622 [418-428]
1	1	1	2153.94	2			40.51	High	High	O00571		31000000	[K].DSSGWSSSKDKDAYSSFGSR.[S]	O00571 [56-75]
1	1	1	735.361	0			22.27	Medium	Medium	Q76KP1		19000000	[R].GMWSVR.[S]	Q76KP1 [1024-1029]
2	2	1	1425.7	0			95.9	High	High	CON_003844445		79000000	[R].APSTYGGGLSVSSSR.[F]	CON_003844445 [42-56]
1	1	1	1818.84	0			49.26	High	High	P11021		16000000	[K].LYGSAGPPPTGEEDTAEK.[D]	P11021 [634-651]
4	1	1	1172.62	0			55.34	High	High	P18085	55000000	29000000	[R].IQEVADELQK.[M]	P18085 [100-109]
4	5	2	1107.57	0			57.69	High	High	P10412; P16403	220000000	160000000	[K].ALAAAGYDVEK.[N]	P10412 [65-75]; P16403 [65-75]
2	1	1	784.504	0			32.21	Medium	Medium	Q9BUJ2		45000000	[R].LIQIAAR.[K]	Q9BUJ2 [491-497]
2	1	0	784.504	0			32.21	Medium	Medium			45000000	[].LLGALAAR.[]
1	1	1	816.494	1			23.57	Medium	Medium	Q99698	170000000		[K].LDRLATK.[E]	Q99698 [205-211]
4	1	1	845.473	0			38.02	High	High	O00571	680000000	1400000000	[R].GLDISNVK.[H]	O00571 [504-511]
4	2	1	874.499	0			45.78	High	High	P04264	1200000000	920000000	[R].SLVNLGGSK.[S]	P04264 [66-74]
2	1	1	1145.58	0			34.35	Medium	Medium	P48047		41000000	[R].YATALYSAASK.[Q]	P48047 [41-51]
2	1	1	898.478	0			33.77	Medium	Medium	P61313	82000000	79000000	[K].QGYVIYR.[I]	P61313 [57-63]
4	1	1	1361.72	0			72.66	High	High	Q00325	150000000	140000000	[R].IQTQPGYANTLR.[D]	Q00325 [190-201]
1	1	1	1130.61	0			40.22	High	High	O43175		42000000	[K].VTADVINAAEK.[L]	O43175 [59-69]
6	6	2	1822.92	0	1ﾗCarbamidomethyl [C10]		72.41	High	High	P07437; P68371	380000000	190000000	[R].EIVHIQAGQCGNQIGAK.[F]	Q13509 [3-19]; P04350 [3-19]; P07437 [3-19]; P68371 [3-19]; CON_006971072 [3-19]
4	1	1	857.52	0			47.72	High	High	Q00839	120000000	79000000	[K].LNTLLQR.[A]	Q00839 [552-558]
2	1	1	1134.55	0			41.39	High	High	P39019	240000000	180000000	[K].DVNQQEFVR.[A]	P39019 [8-16]
4	2	1	1410.67	1			50.77	High	High	CON_007085262	120000000	58000000	[R].RFDDAVVQSDMK.[H]	CON_007085262 [77-88]
3	1	1	2171.08	2			37.61	Medium	Medium	P35579	1300000000	220000000	[K].KTLEEEAKTHEAQIQEMR.[Q]	P35579 [1174-1191]
2	1	1	2187.07	2	1ﾗOxidation [M17(100)]	M17(Oxidation): 100	41.34	High	High	P35579	220000000		[K].KTLEEEAKTHEAQIQEMR.[Q]	P35579 [1174-1191]
4	1	1	1232.64	0			40.45	High	High	P50914	190000000	180000000	[R].VAYVSFGPHAGK.[L]	P50914 [12-23]
1	1	1	1752.86	0			25.92	Medium	Medium	P02545		37000000	[R].NSNLVGAAHEELQQSR.[I]	P02545 [281-296]
7	2	1	1726.98	3			47.01	High	High	P35579	4400000000	730000000	[K].KLKDVLLQVDDERR.[N]	CON_006960124 [1847-1860]; P35579 [1843-1856]
2	4	1	764.455	0			31.2	Medium	Medium	O60656	47000000	43000000	[K].LVEYLK.[E]	O60656 [133-138]
4	3	1	1104.58	0			84	High	High	CON_IPI0030695910	290000000	150000000	[R].SAYGGPVGAGIR.[E]	CON_IPI0030695910 [53-64]
4	1	1	955.525	0			56.08	High	High	P62249	110000000	99000000	[K].ALVAYYQK.[Y]	P62249 [91-98]
2	2	1	1569.77	1			62.76	High	High	P46783		81000000	[K].KAEAGAGSATEFQFR.[G]	P46783 [139-153]
2	2	1	1453.69	0			52.21	High	High	CON_006926393		31000000	[R].EAQQYSEALASTR.[I]	CON_006926393 [38-50]
2	1	1	1132.65	1			41.92	High	High	P05141		28000000	[K].QIFLGGVDKR.[T]	P05141 [97-106]
2	3	1	914.567	0			40.29	High	High	P68104		280000000	[R].QTVAVGVIK.[NA]	P68104 [431-439]
4	1	1	873.483	0			30.36	Medium	Medium	Q8WX93	70000000	60000000	[K].GVTPAGFPK.[K]	Q8WX93 [875-883]
2	1	1	1465.86	0			35.45	High	High	P11310		88000000	[K].TRPVVAAGAVGLAQR.[A]	P11310 [280-294]
6	1	1	1690.84	1			90.91	High	High	P38646	3500000000	3500000000	[R].ETGVDLTKDNMALQR.[V]	P38646 [293-307]
8	1	1	1706.84	1	1ﾗOxidation [M11(100)]	M11(Oxidation): 100	75.14	High	High	P38646	930000000	280000000	[R].ETGVDLTKDNMALQR.[V]	P38646 [293-307]
4	4	1	730.446	0			42.73	High	High	P08238	110000000	100000000	[RK].LSELLR.[KY]	P08238 [451-456]
4	7	4	1161.62	0			64.87	High	High	CON_006989001; P62736; P68032; P63261	13000000000	3600000000	[K].EITALAPSTMK.[I]	CON_006989001 [316-326]; P62736 [318-328]; P68032 [318-328]; P63261 [316-326]
15	7	4	1177.61	0	1ﾗOxidation [M10(100)]	M10(Oxidation): 100	57.37	High	High	CON_006989001; P62736; P68032; P63261	3700000000	300000000	[K].EITALAPSTMK.[I]	CON_006989001 [316-326]; P62736 [318-328]; P68032 [318-328]; P63261 [316-326]
20	1	1	842.509	0			54.06	High	High	CON_Trypsin	130000000000	130000000000	[R].VATVSLPR.[S]	CON_Trypsin [108-115]
4	1	1	866.509	0			21.59	Medium	Medium	A6NIK2	870000000	810000000	[R].ALPAELPR.[M]	A6NIK2 [150-157]
8	1	1	1425.75	0			84.01	High	High	P35579	1600000000	370000000	[K].QIATLHAQVADMK.[K]	P35579 [1358-1370]
2	1	1	1441.75	0	1ﾗOxidation [M12(100)]	M12(Oxidation): 100	37.31	High	High	P35579	350000000		[K].QIATLHAQVADMK.[K]	P35579 [1358-1370]
5	8	2	1357.72	1			34.98	Medium	Medium	CON_000098652; CON_001360561	570000000	240000000	[R].QSVEADINGLRR.[V]	CON_000098652 [246-257]; CON_001360561 [194-205]; P13646 [202-213]
2	1	1	1029.54	1			30.98	Medium	Medium	P38646	520000000		[K].LFEMAYKK.[M]	P38646 [647-654]
4	1	1	1325.75	0			34.63	High	High	P62805		97000000	[R].DNIQGITKPAIR.[R]	P62805 [25-36]
1	1	1	1014.63	1			20.4	Medium	Medium	P16401		22000000	[R].NGLSLAALKK.[A]	P16401 [58-67]
2	1	1	1064.6	1			47.75	High	High	P62750	99000000	37000000	[K].KLYDIDVAK.[V]	P62750 [115-123]
1	1	1	1874.06	1	1ﾗAcetyl [N-Term]		21.01	Medium	Medium	P84090		87000000	[M].SHTILLVQPTKRPEGR.[T]	P84090 [2-17]
4	1	1	1655.94	1			35.46	Medium	Medium	P42766	59000000	67000000	[R].VLTVINQTQKENLR.[K]	P42766 [57-70]
1	1	1	1953.93	0	1ﾗCarbamidomethyl [C18]		58.3	High	High	Q9BX69		52000000	[K].TQGGASNPALQIGSHPMCK.[S]	Q9BX69 [920-938]
4	1	1	1403.68	0			89.81	High	High	CON_004507687	180000000	43000000	[K].ASLEGNLAETENR.[Y]	CON_004507687 [322-334]
3	1	1	1157.52	0			57.93	High	High	P01859	520000000	460000000	[R].EEQFNSTFR.[V]	P01859 [172-180]
4	1	1	1695.87	0			101.94	High	High	P67809	180000000	110000000	[K].GAEAANVTGPGGVPVQGSK.[Y]	P67809 [119-137]
4	1	1	1639.68	0	1ﾗCarbamidomethyl [C9]		56.37	High	High	Q9UBI6	140000000	51000000	[K].ASADLMSYCEEHAR.[S]	Q9UBI6 [35-48]
2	2	1	1037.54	1	1ﾗCarbamidomethyl [C8]		41.42	High	High	O00571	390000000	880000000	[R].GKIGLDFCK.[Y]	O00571 [334-342]
4	1	1	1438.74	1			49.7	High	High	P62277	96000000	56000000	[K].LTSDDVKEQIYK.[L]	P62277 [28-39]
3	2	1	1501.73	0			53.05	High	High	P62736	310000000	67000000	[K].IWHHSFYNELR.[V]	P62736 [87-97]
4	1	1	1445.58	0	1ﾗCarbamidomethyl [C6]		72.37	High	High	Q5UIP0	120000000	140000000	[R].DSFDNCSLGESSK.[I]	Q5UIP0 [1687-1699]
4	3	2	1223.64	0			54.83	High	High	P35580; P35579	1700000000	230000000	[R].AGVLAHLEEER.[D]	CON_006960124 [769-779]; P35580 [772-782]; P35579 [765-775]
4	3	2	1586.72	0	1ﾗCarbamidomethyl [C8]		58.29	High	High	P04899; P08754	110000000	34000000	[K].EIYTHFTCATDTK.[N]	P04899 [319-331]; P08754 [318-330]
3	1	1	1787.82	0			120.85	High	High	P58107	50000000	25000000	[R].EGQGEGETQEAAAAAAAAR.[R]	P58107 [2614-2632]; [3148-3166]; [3682-3700]; [4750-4768]
4	3	2	1326.76	1			82.05	High	High	P10412; P16403	350000000	37000000	[R].KASGPPVSELITK.[A]	P10412 [34-46]; P16403 [34-46]
2	1	1	731.42	0			35.27	Medium	Medium	Q6PID8			[K].IGFPAAR.[R]	Q6PID8 [310-316]
13	10	3	1515.75	0			62.82	High	High	CON_006989001; P68032; P63261	14000000000	2900000000	[K].IWHHTFYNELR.[V]	CON_006989001 [85-95]; P68032 [87-97]; P63261 [85-95]
4	2	1	832.489	0			49.59	High	High	P04264	920000000	620000000	[K].SISISVAR.[G]	P04264 [75-82]
4	1	1	1661.84	1			54.04	High	High	P35637	370000000	290000000	[K].LKGEATVSFDDPPSAK.[A]	P35637 [333-348]
2	1	1	3223.53	0			30.36	Medium	Medium	P67809	510000000	240000000	[R].RPQYSNPPVQGEVMEGADNQGAGEQGRPVR.[Q]	P67809 [205-234]
4	2	1	1253.61	0			94.59	High	High	CON_006926393	62000000	26000000	[K].ASASDGSSFVVAR.[Y]	CON_006926393 [120-132]
1	1	1	699.451	0			16.47	Medium	Medium	Q6PIY5	120000000		[K].AIGVLAR.[N]	Q6PIY5 [305-311]
3	2	1	972.536	0			34.74	Medium	Medium	P35579	2700000000	510000000	[R].EQEVNILK.[RK]	CON_006960124 [1170-1177]; P35579 [1166-1173]
4	1	1	1602.77	0			46.03	High	High	P21333	170000000	75000000	[K].YNEQHVPGSPFTAR.[V]	P21333 [1938-1951]
4	1	1	1361.78	1			30.31	Medium	Medium	Q5UIP0	150000000	220000000	[K].SPLHIKDDVLPK.[Q]	Q5UIP0 [1454-1465]
1	2	1	1083.62	1			26.79	Medium	Medium	P61254		15000000	[K].KYVIYIER.[V]	P61254 [77-84]
1	1	1	1267.59	0	1ﾗAcetyl [N-Term]		51.31	High	High	P38919		11000000	[M].ATTATMATSGSAR.[K]	P38919 [2-14]	P38919 1ﾗAcetyl [N-Term]
3	2	1	1316.52	0	1ﾗOxidation [M5(100)]	M5(Oxidation): 100	43.43	High	High	P04264	53000000	13000000	[K].NMQDMVEDYR.[N]	P04264 [258-267]
8	2	2	1301.73	0			41.18	High	High	CON_007012681; CON_007102503	1800000000	860000000	[K].VHNEGLPAPIVR.[T]	CON_007012681 [293-304]; CON_007102503 [205-216]
2	1	1	1568.77	0			92.16	High	High	P38646	2900000000	2100000000	[R].QAVTNPNNTFYATK.[R]	P38646 [108-121]
8	2	1	704.401	0			30.84	Medium	Medium	Q9Y3U8	51000000	31000000	[R].AMEILK.[V]	Q9Y3U8 [57-62]
4	2	1	1417.76	1			41.1	High	High	P0DMV9	100000000	43000000	[R].LVNHFVEEFKR.[K]	P0DMV9 [237-247]
2	1	1	1215.63	0			36.91	Medium	Medium	P62136		27000000	[K].NVQLTENEIR.[G]	P62136 [27-36]
2	1	1	1410.8	1			33.82	Medium	Medium	P35613		23000000	[K].GGVVLKEDALPGQK.[T]	P35613 [174-187]
4	2	1	747.418	0			33.7	Medium	Medium	Q08J23	35000000	43000000	[R].MNILTR.[TE]	Q08J23 [546-551]
2	1	1	762.414	0			29.55	Medium	Medium	P26641		39000000	[R].TPEFLR.[K]	P26641 [46-51]
1	1	0	762.414	0			29.55	Medium	Medium			39000000	[].TPEIFR.[]
2	1	1	1273.7	0			34.69	Medium	Medium	Q9NZN4	31000000		[K].LEGHGLPANLPR.[R]	Q9NZN4 [517-528]
4	2	1	1093.53	0			65	High	High	P08670	550000000	110000000	[K].FADLSEAANR.[N]	P08670 [295-304]
2	1	1	1345.71	1			35.28	Medium	Medium	P26373	39000000		[R].RVATWFNQPAR.[K]	P26373 [21-31]
1	1	1	769.424	0			18.18	Medium	Medium	P18077		22000000	[K].AIFAGYK.[R]	P18077 [9-15]
2	2	1	962.516	0	1ﾗCarbamidomethyl [C3]		34.24	Medium	Medium	P35579	680000000		[K].QACVLMIK.[A]	CON_006960124 [742-749]; P35579 [738-745]
3	2	1	978.511	0	1ﾗCarbamidomethyl [C3]; 1ﾗOxidation [M6(100)]	M6(Oxidation): 100	40.16	High	High	P35579	330000000	36000000	[K].QACVLMIK.[A]	CON_006960124 [742-749]; P35579 [738-745]
3	1	1	1392.82	0			40.73	High	High	P31689	90000000	37000000	[R].TIVITSHPGQIVK.[H]	P31689 [284-296]
3	2	1	1204.59	0			69.31	High	High	P35579	2100000000	330000000	[R].ALEQQVEEMK.[T]	CON_006960124 [1533-1542]; P35579 [1529-1538]
2	2	1	1220.58	0	1ﾗOxidation [M9(100)]	M9(Oxidation): 100	67.68	High	High	P35579	180000000		[R].ALEQQVEEMK.[T]	CON_006960124 [1533-1542]; P35579 [1529-1538]
7	1	1	1875.93	0	1ﾗCarbamidomethyl [C4]		113.23	High	High	P01834	1500000000	1300000000	[K].VYACEVTHQGLSSPVTK.[S]	P01834 [83-99]
4	1	1	822.447	0			31.41	Medium	Medium	Q2HXU8	140000000	110000000	[K].GNIYISR.[C]	Q2HXU8 [248-254]
1	1	1	902.413	0	1ﾗPhosphoJoin [S6(100)]	S6(Phosp): 100	23.2	Medium	Medium	Q2HXU8	220000000		[K].GNIYISR.[C]	Q2HXU8 [248-254]
4	1	1	994.426	0			38.21	Medium	Medium	CON_004507687	170000000	62000000	[R].DYSQYYR.[T]	CON_004507687 [130-136]
4	4	1	1123.6	1			40.87	High	High	P07910	57000000	34000000	[K].KSDVEAIFSK.[Y]	P07910 [30-39]
3	5	2	1551.7	0	1ﾗCarbamidomethyl [C7]		100.1	High	High	P35580; P35579	2200000000	220000000	[R].EDQSILCTGESGAGK.[T]	CON_006960124 [168-182]; P35580 [170-184]; P35749 [170-184]; P35579 [166-180]; Q7Z406 [190-204]
2	1	1	1139.54	0			41.84	High	High	Q02878	160000000	110000000	[R].YYPTEDVPR.[K]	Q02878 [115-123]
1	1	1	1585.82	1			34.94	Medium	Medium	P62263		90000000	[R].IEDVTPIPSDSTRR.[K]	P62263 [129-142]
4	1	1	1891.92	0			67.33	High	High	Q92734	140000000	100000000	[R].NRPPFGQGYTQPGPGYR.[-]	Q92734 [384-400]
4	2	1	935.483	0			41.74	High	High	P35579	410000000	66000000	[K].SGFEPASLK.[E]	CON_006960124 [41-49]; P35579 [39-47]
4	2	1	1045.57	0			71.7	High	High	P35579	2500000000	630000000	[R].LEVNLQAMK.[A]	CON_006960124 [1562-1570]; P35579 [1558-1566]
2	2	1	1061.57	0	1ﾗOxidation [M8(100)]	M8(Oxidation): 100	70.87	High	High	P35579	370000000		[R].LEVNLQAMK.[A]	CON_006960124 [1562-1570]; P35579 [1558-1566]
5	2	1	1412.81	1			71.94	High	High	P35579	1700000000	340000000	[K].KVEAQLQELQVK.[F]	CON_006960124 [1253-1264]; P35579 [1249-1260]
4	3	1	784.424	0			37.82	High	High	P31943	110000000	77000000	[R].YVEVFK.[SN]	P31943 [82-87]
1	1	1	1015.51	0	1ﾗPhosphoJoin [T6(100)]	T6(Phosp): 100	20.67	Medium	Medium	Q86XX4		280000000	[K].VGHVGTPLR.[S]	Q86XX4 [3279-3287]
4	1	1	970.557	0			52.24	High	High	Q02878	180000000	160000000	[K].AVDSQILPK.[I]	Q02878 [252-260]
8	2	1	736.435	0			35.75	High	High	O00159	130000000	53000000	[R].LFISTR.[LN]	O00159 [895-900]
7	5	2	1220.65	1			70.6	High	High	P35580; P35579	6300000000	1100000000	[KR].KFDQLLAEEK.[TSNA]	CON_006960124 [1449-1458]; P35580 [1452-1461]; P35749 [1452-1461]; P35579 [1445-1454]; Q7Z406 [1469-1478]
2	3	2	1332.64	0			100.52	High	High	CON_007032682; P09493		110000000	[K].ATDAEADVASLNR.[R]	CON_007032682 [78-90]; P09493 [78-90]
1	2	1	1074.52	0			48.49	High	High	CON_000193593		67000000	[R].QFSSSYLSR.[S]	CON_000193593 [5-13]
4	1	1	1025.6	0			64.93	High	High	P15880	260000000	200000000	[R].GTGIVSAPVPK.[K]	P15880 [201-211]
2	1	1	1255.6	0	1ﾗCarbamidomethyl [C7]		40.26	High	High	P62879	67000000	38000000	[R].TFVSGACDASIK.[L]	P62879 [198-209]
4	1	1	1234.76	2			28.69	Medium	Medium	P11021	49000000	44000000	[K].FLPFKVVEKK.[T]	P11021 [114-123]
3	1	1	1066.59	0			45.71	High	High	P09874	91000000	21000000	[K].AEPVEVVAPR.[G]	P09874 [487-496]
1	1	1	933.588	0			28.89	Medium	Medium	P08195		63000000	[K].GLVLGPIHK.[N]	P08195 [258-266]
2	2	1	1043.57	0			43.62	High	High	CON_IPI0030695910	81000000		[R].LQAEIDNIK.[N]	CON_IPI0030695910 [318-326]
1	1	1	1250.78	1			17.78	Medium	Medium	P63173		42000000	[K].LKQSLPPGLAVK.[E]	P63173 [56-67]
1	1	1	1122.56	0	1ﾗCarbamidomethyl [C3]		35.33	Medium	Medium	Q5UIP0		120000000	[K].LSCMANSVIK.[N]	Q5UIP0 [2448-2457]
2	1	1	1473.83	1			50.99	High	High	P62424		69000000	[R].AGVNTVTTLVENKK.[A]	P62424 [138-151]
3	1	1	1139.55	0	1ﾗCarbamidomethyl [C2]		40.42	High	High	P15880	250000000	200000000	[R].GCTATLGNFAK.[A]	P15880 [228-238]
4	20	3	1379.73	1			56.91	High	High	CON_003844445; CON_001360561; CON_004507687	85000000	36000000	[K].TRLEQEIATYR.[RSN]	CON_007212703 [412-422]; CON_IPI004686963 [385-395]; CON_003844445 [406-416]; CON_001360561 [388-398]; P13646 [396-406]; CON_004507687 [375-385]
4	1	1	1377.63	0			80.08	High	High	P22626	790000000	280000000	[R].GGGGNFGPGPGSNFR.[G]	P22626 [214-228]
3	2	1	1343.63	0			68.97	High	High	P35579	600000000	69000000	[K].HEAMITDLEER.[L]	CON_006960124 [1029-1039]; P35579 [1025-1035]
2	2	1	1359.62	0	1ﾗOxidation [M4(100)]	M4(Oxidation): 100	64.3	High	High	P35579	110000000		[K].HEAMITDLEER.[L]	CON_006960124 [1029-1039]; P35579 [1025-1035]
5	2	1	1071.62	1			52.05	High	High	P35579	5000000000	1200000000	[K].KLVWVPSDK.[S]	CON_006960124 [32-40]; P35579 [30-38]
4	2	1	1252.64	0			53.12	High	High	P40429	170000000	120000000	[K].YQAVTATLEEK.[R]	P40429 [149-159]
2	1	1	1783.79	0	1ﾗCarbamidomethyl [C3]		26.1	Medium	Medium	P28799	130000000	160000000	[K].GTCEQGPHQVPWMEK.[A]	P28799 [333-347]
2	1	1	1389.71	0			58.08	High	High	Q8WX93		48000000	[K].LQNTGVADGYPVR.[L]	Q8WX93 [1240-1252]
1	1	1	720.393	0			22.39	Medium	Medium	P49757		130000000	[K].TDFPIK.[N]	P49757 [309-314]
6	1	1	1853.8	1	1ﾗCarbamidomethyl [C13]		101.39	High	High	P38646	1400000000	350000000	[K].MEEFKDQLPADECNK.[L]	P38646 [596-610]
2	1	1	1869.8	1	1ﾗCarbamidomethyl [C13]; 1ﾗOxidation [M1(100)]	M1(Oxidation): 100	34.02	Medium	Medium	P38646	360000000		[K].MEEFKDQLPADECNK.[L]	P38646 [596-610]
4	2	1	893.422	0			33.01	Medium	Medium	O00571	280000000	560000000	[R].LVDMMER.[G]	O00571 [327-333]
4	1	1	770.488	0			32.73	Medium	Medium	Q14296	62000000	50000000	[K].LQALGLR.[W]	Q14296 [537-543]
4	3	1	795.418	0			49.62	High	High	P04406	110000000	45000000	[K].LTGMAFR.[V]	P04406 [228-234]
3	3	1	1354.73	0			68.21	High	High	P60660	14000000000	3100000000	[R].ALGQNPTNAEVLK.[V]	P60660 [38-50]
4	1	1	1495.79	0			46.92	High	High	P08670	840000000	250000000	[R].TYSLGSALRPSTSR.[S]	P08670 [37-50]
5	1	1	1132.62	0			43.88	High	High	P08708	73000000	47000000	[K].IAGYVTHLMK.[R]	P08708 [50-59]
8	2	1	1598.89	2			56.8	High	High	P35579	3200000000	430000000	[K].LKDVLLQVDDERR.[N]	CON_006960124 [1848-1860]; P35579 [1844-1856]
2	1	1	1045.55	0			36.83	High	High	Q5UIP0		48000000	[K].NVEINLESK.[E]	Q5UIP0 [1377-1385]
4	1	1	1328.65	0			60.23	High	High	P68371	410000000	370000000	[R].INVYYNEATGGK.[Y]	P68371 [47-58]
3	1	1	815.431	0			31.62	Medium	Medium	P62269	300000000	210000000	[R].HFWGLR.[V]	P62269 [125-130]
3	1	1	1911.04	1			53.12	High	High	P08238	140000000	98000000	[K].KHLEINPDHPIVETLR.[Q]	P08238 [624-639]
2	1	1	1002.55	0			41.4	High	High	P28799		39000000	[R].GSEIVAGLEK.[M]	P28799 [419-428]
6	2	1	1252.66	1			64.64	High	High	CON_007085262	210000000	180000000	[K].MKEIAEAYLGK.[T]	CON_007085262 [127-137]
3	1	0	1348.75	1			73.65	High	High		150000000	63000000	[R].ATAENEFVVLKK.[D]	CON_106456 [219-230]
4	4	1	1348.75	1			73.65	High	High	CON_IPI0030695910	150000000	63000000	[R].TAAENEFVVLKK.[D]	CON_IPI0030695910 [188-199]
4	5	2	2104.05	1			64.46	High	High	CON_003844445; CON_004507687	100000000	45000000	[K].TEELNREVATNSELVQSGK.[S]	CON_007212703 [316-334]; CON_003844445 [310-328]; CON_004507687 [279-297]
1	1	1	983.542	0			40.12	High	High	P39023		160000000	[R].HGSLGFLPR.[K]	P39023 [11-19]
4	1	1	1937	1			80.59	High	High	P38646	280000000	350000000	[K].KSQVFSTAADGQTQVEIK.[V]	P38646 [468-485]
4	1	1	726.393	0			36.03	Medium	Medium	P40429	75000000	81000000	[K].FAYLGR.[L]	P40429 [135-140]
4	1	1	938.494	0			58.38	High	High	P61247	92000000	89000000	[K].TTDGYLLR.[L]	P61247 [129-136]
4	3	2	1579.84	1			36.47	High	High	P35580; P35579	1400000000	470000000	[R].AGVLAHLEEERDLK.[I]	CON_006960124 [769-782]; P35580 [772-785]; P35579 [765-778]
4	1	1	1301.64	0			70.7	High	High	P07437	790000000	450000000	[R].ISVYYNEATGGK.[Y]	P07437 [47-58]
3	3	1	940.464	0			32.84	Medium	Medium	P67809	69000000	56000000	[R].NGYGFINR.[N]	P67809 [70-77]
1	1	1	1158.68	2			20.08	Medium	Medium	Q75QN2		95000000	[K].LLVDQMRKR.[S]	Q75QN2 [476-484]
7	2	1	2088.98	1			84.38	High	High	P35579	5000000000	670000000	[R].QAQQERDELADEIANSSGK.[G]	CON_006960124 [1702-1720]; P35579 [1698-1716]
4	1	1	930.537	0			39.89	Medium	Medium	Q7Z478	220000000	150000000	[R].ISAVSLANR.[V]	Q7Z478 [633-641]
2	1	1	815.462	0			26.48	Medium	Medium	P25705		49000000	[R].ELIIGDR.[Q]	P25705 [208-214]
4	1	1	2509.18	2			51.11	High	High	Q02878	340000000	76000000	[R].HQEGEIFDTEKEKYEITEQR.[K]	Q02878 [227-246]
4	1	1	1407.68	0			55.28	High	High	P61353	140000000	130000000	[K].VYNYNHLMPTR.[Y]	P61353 [74-84]
1	1	1	863.426	0			20.56	Medium	Medium	Q14126	41000000		[K].LPDFESR.[Y]	Q14126 [452-458]
1	1	1	1071.65	1			17.07	Medium	Medium	P49589	110000000		[K].LVDRNTLLK.[E]	P49589 [641-649]
4	1	1	1087.48	0			34.37	Medium	Medium	P22626	310000000	100000000	[R].NYYEQWGK.[L]	P22626 [39-46]
2	1	1	1739.92	1			66.72	High	High	Q10589	140000000		[K].KVEELEGEITTLNHK.[L]	Q10589 [112-126]
4	1	1	846.487	0	1ﾗCarbamidomethyl [C2]		43.64	High	High	P49368	29000000	25000000	[K].ACTILLR.[G]	P49368 [371-377]
3	1	1	803.426	0			41.98	High	High	Q16891	26000000	14000000	[K].SLEDALR.[Q]	Q16891 [223-229]
4	2	1	1586.77	0			103.36	High	High	CON_000193593	97000000	40000000	[K].VQALEEANNDLENK.[I]	CON_000193593 [171-184]
4	3	2	1906.98	2	1ﾗCarbamidomethyl [C9]		30.93	Medium	Medium	P35580; P35579	460000000	130000000	[KR].QLKDKADFCIIHYAGK.[V]	CON_006960124 [565-580]; P35580 [568-583]; P35579 [561-576]
4	2	1	2565.17	0	1ﾗCarbamidomethyl [C5]		88.12	High	High	P04264	330000000	130000000	[R].MSGECAPNVSVSVSTSHTTISGGGSR.[G]	P04264 [493-518]
3	2	1	2581.16	0	1ﾗCarbamidomethyl [C5]; 1ﾗOxidation [M1(100)]	M1(Oxidation): 100	83.25	High	High	P04264	140000000	58000000	[R].MSGECAPNVSVSVSTSHTTISGGGSR.[G]	P04264 [493-518]
4	1	1	901.535	0			48.26	High	High	P10809	140000000	150000000	[K].LSDGVAVLK.[V]	P10809 [397-405]
3	2	2	861.45	0	1ﾗCarbamidomethyl [C5]		20.49	Medium	Medium	P12236; P05141	140000000	130000000	[R].GLGDCLVK.[I]	P12236 [156-163]; P05141 [156-163]
6	1	1	1644.92	2			66.06	High	High	P09493	790000000	120000000	[R].SKQLEDELVSLQKK.[L]	P09493 [36-49]
1	1	1	1163.64	1			19.15	Medium	Medium	Q07955		17000000	[K].YGAIRDIDLK.[N]	Q07955 [39-48]
4	1	1	1916.01	1	1ﾗAcetyl [N-Term]		61.81	High	High	P16403	97000000	76000000	[M].SETAPAAPAAAPPAEKAPVK.[K]	P16403 [2-21]	P16403 1ﾗAcetyl [N-Term]
7	1	1	2042.98	1			119.44	High	High	P35579	4200000000	720000000	[K].TLEEEAKTHEAQIQEMR.[Q]	P35579 [1175-1191]
5	1	1	2058.98	1	1ﾗOxidation [M16(100)]	M16(Oxidation): 100	48.35	High	High	P35579	680000000		[K].TLEEEAKTHEAQIQEMR.[Q]	P35579 [1175-1191]
9	1	1	2130.11	2	1ﾗCarbamidomethyl [C16]		107.53	High	High	P35579	2300000000	300000000	[K].LKKLEEEQIILEDQNCK.[L]	P35579 [973-989]
1	1	1	1646.87	0			20.39	Medium	Medium	P21333		76000000	[K].TGVAVNKPAEFTVDAK.[H]	P21333 [685-700]
2	1	1	734.42	0			25.45	Medium	Medium	CON_007175612	74000000	59000000	[K].FTPTLR.[N]	CON_007175612 [144-149]
1	3	1	800.488	1			22.14	Medium	Medium	Q9P0L2	120000000		[K].IANELKL.[-]	Q9P0L2 [789-795]
2	1	1	1163.56	0			50.04	High	High	P18621	210000000	130000000	[R].YSLDPENPTK.[S]	P18621 [4-13]
1	1	1	1091.57	0			26.03	Medium	Medium	Q5UIP0		35000000	[K].QTFPSEVVGK.[M]	Q5UIP0 [126-135]
4	1	1	771.497	0			32.39	High	High	Q15370	39000000	40000000	[R].IVEGILK.[R]	Q15370 [30-36]
4	5	1	831.493	0			68.04	High	High	P68431	89000000	77000000	[K].STELLIR.[K]	P68431 [58-64]
3	1	1	919.488	0			40.16	High	High	P13010	110000000	18000000	[K].TWTVVDAK.[T]	P13010 [275-282]
3	1	1	2281.07	1			42.27	High	High	P19474	360000000	180000000	[K].HRDHAMVPLEEAAQEYQEK.[L]	P19474 [120-138]
4	1	1	1612.79	0			144.6	High	High	P80748	100000000	62000000	[R].FSGSNSGNTATLTISR.[V]	P80748 [80-95]
1	2	1	1088.57	0	1ﾗCarbamidomethyl [C3]		41.74	High	High	P21333	120000000		[R].TPCEEILVK.[H]	P21333 [2599-2607]
1	1	1	1946.02	1	1ﾗAcetyl [N-Term]		40.93	High	High	P10412		46000000	[M].SETAPAAPAAPAPAEKTPVK.[K]	P10412 [2-21]	P10412 1ﾗAcetyl [N-Term]
2	1	1	2892.42	1			59.24	High	High	P80723	560000000	150000000	[K].AQGPAASAEEPKPVEAPAANSDQTVTVKE.[-]	P80723 [199-227]
1	1	1	927.381	0	2ﾗCarbamidomethyl [C2; C5]		19.55	Medium	Medium	O75531	150000000		[R].DCFGCLR.[E]	O75531 [76-82]
2	1	1	864.483	0			48.04	High	High	O00159		67000000	[K].AVASEIFK.[G]	O00159 [875-882]
1	1	1	1833.91	1			36.67	Medium	Medium	P11021		830000000	[K].NQLTSNPENTVFDAKR.[L]	P11021 [82-97]
4	2	1	1646.81	1			107.56	High	High	P35579	2800000000	52000000	[R].ALEEAMEQKAELER.[L]	CON_006960124 [1488-1501]; P35579 [1484-1497]
2	2	1	1662.8	1	1ﾗOxidation [M6(100)]	M6(Oxidation): 100	54.82	High	High	P35579	210000000		[R].ALEEAMEQKAELER.[L]	CON_006960124 [1488-1501]; P35579 [1484-1497]
4	1	1	1116.58	0	1ﾗCarbamidomethyl [C2]		57.59	High	High	Q07020	220000000	190000000	[K].GCGTVLLSGPR.[K]	Q07020 [133-143]
4	1	1	1515.81	0			60.75	High	High	CON_006974121	120000000	64000000	[-].VLTQPSSVSGSLGQR.[V]	CON_006974121 [1-15]
1	1	1	965.53	0			36.24	High	High	P18124		31000000	[K].SVNELIYK.[R]	P18124 [149-156]
5	3	1	1434.77	1			46.33	High	High	CON_000098652	280000000	150000000	[K].IRLENEIQTYR.[S]	CON_000098652 [440-450]
1	1	1	2048.02	0	1ﾗCarbamidomethyl [C11]		31.3	Medium	Medium	O43175	90000000		[R].ALVDHENVISCPHLGASTK.[E]	O43175 [271-289]
4	1	1	1173.64	0			55.38	High	High	P05787	250000000	160000000	[K].LVSESSDVLPK.[-]	P05787 [473-483]
2	1	1	1164.57	0			48.95	High	High	Q06830		63000000	[K].ATAVMPDGQFK.[D]	Q06830 [17-27]
4	1	1	1321.67	0			62.53	High	High	P62269	91000000	69000000	[K].YSQVLANGLDNK.[L]	P62269 [95-106]
4	2	1	1640.84	0			36.4	Medium	Medium	P35579	360000000	63000000	[R].FLSNGHVTIPGQQDK.[D]	CON_006960124 [304-318]; P35579 [302-316]
8	1	1	1604.86	0			72.59	High	High	P11021	520000000	590000000	[K].TKPYIQVDIGGGQTK.[T]	P11021 [124-138]
3	1	1	2024.02	1			47.85	High	High	P09874	76000000	22000000	[K].NREELGFRPEYSASQLK.[G]	P09874 [166-182]
2	2	1	1121.58	0			37.82	High	High	CON_000193593		83000000	[R].QEYEQLIAK.[N]	CON_000193593 [328-336]
2	1	1	1091.58	0			46.79	High	High	P62277		70000000	[K].GLSQSALPYR.[R]	P62277 [10-19]
4	3	1	1588.88	0			58.84	High	High	P68104	180000000	89000000	[K].THINIVVIGHVDSGK.[S]	P68104 [6-20]
4	1	1	884.52	0			36.43	High	High	P62249	260000000	160000000	[R].TLLVADPR.[R]	P62249 [118-125]
4	3	1	1844.9	0			61.5	High	High	P07355	280000000	150000000	[K].LSLEGDHSTPPSAYGSVK.[A]	P07355 [11-28]
2	1	1	1372.74	0			61.15	High	High	P50990	28000000	19000000	[K].AIADTGANVVVTGGK.[V]	P50990 [282-296]
4	1	1	1386.77	1	1ﾗCarbamidomethyl [C2]		69.13	High	High	P08708	150000000	98000000	[R].VCEEIAIIPSKK.[L]	P08708 [34-45]
1	1	1	1362.74	1			22.95	Medium	Medium	Q5VVW2	170000000		[K].ATLETPTFAQKR.[R]	Q5VVW2 [385-396]
2	2	1	1776.86	1			30.15	Medium	Medium	P08670	240000000		[K].FADLSEAANRNNDALR.[Q]	P08670 [295-310]
3	1	1	2465.18	0			86.29	High	High	Q96PK6	67000000	46000000	[R].TQSSASLAASYAAQQHPQAAASYR.[G]	Q96PK6 [518-541]
2	2	1	1047.53	0			53.09	High	High	Q96BM9		11000000	[K].MNLSAIQDR.[E]	Q96BM9 [147-155]
5	2	1	1815.91	1			87.51	High	High	P35579	7700000000	920000000	[K].IAQLEEQLDNETKER.[Q]	CON_006960124 [1820-1834]; P35579 [1816-1830]
3	2	1	1307.73	0			26.91	Medium	Medium	P62891	130000000	93000000	[K].QNRPIPQWIR.[M]	P62891 [19-28]
2	1	1	1473.79	0			59.09	High	High	P38646	1000000000	420000000	[R].EQQIVIQSSGGLSK.[D]	P38646 [542-555]
6	1	1	1960.01	2			57.05	High	High	P09493	1200000000	140000000	[R].AQKDEEKMEIQEIQLK.[E]	P09493 [134-149]
4	2	1	819.472	1			32.64	Medium	Medium	P83881	87000000	60000000	[R].KGQVIQF.[-]	P83881 [100-106]
3	2	2	1420.66	0			61.06	High	High	P35637; Q92804	220000000	80000000	[K].GEATVSFDDPPSAK.[A]	P35637 [335-348]; Q92804 [284-297]
4	1	1	844.525	0			58.66	High	High	P12268	87000000	39000000	[R].LVGIISSR.[D]	P12268 [154-161]
4	8	2	1380.7	1			49.54	High	High	Q9BQE3; P68366	330000000	260000000	[R].LDHKFDLMYAK.[R]	P68363 [391-401]; Q9BQE3 [391-401]; P68366 [391-401]
3	1	1	1912.02	2			26.26	Medium	Medium	P62263	150000000	79000000	[K].IGRIEDVTPIPSDSTRR.[K]	P62263 [126-142]
7	1	1	2189.91	0			163.59	High	High	P22626	210000000	72000000	[R].NMGGPYGGGNYGPGGSGGSGGYGGR.[S]	P22626 [326-350]
4	1	1	1145.54	0			57.28	High	High	P62899	66000000	32000000	[K].NLQTVNVDEN.[-]	P62899 [116-125]
1	1	1	1234.57	0	1ﾗCarbamidomethyl [C9]		52.11	High	High	P49368		17000000	[R].NLQDAMQVCR.[N]	P49368 [390-399]
1	1	1	968.487	0	1ﾗCarbamidomethyl [C2]		24.65	Medium	Medium	P46779		58000000	[R].NCSSFLIK.[R]	P46779 [12-19]
4	1	1	1542.88	1			46.39	High	High	P35580	62000000	30000000	[K].QVLALQSQLADTKK.[K]	P35580 [1365-1378]
4	1	1	1590.78	1			76.49	High	High	P35580	170000000		[R].NKQEVMISDLEER.[L]	P35580 [1030-1042]
2	1	1	721.424	0			26.99	Medium	Medium	P62753	26000000	19000000	[K].LFNLSK.[E]	P62753 [144-149]
2	1	1	966.489	0			42.77	High	High	P62906		84000000	[R].DTLYEAVR.[E]	P62906 [8-15]
3	1	1	1909.01	0			32.94	Medium	Medium	Q8WX93	47000000	37000000	[K].KPSEIQQVNNPELGLSR.[A]	Q8WX93 [580-596]
1	1	1	881.455	0	1ﾗCarbamidomethyl [C6]		26.29	Medium	Medium	P42166	52000000		[R].NLFISCK.[S]	P42166 [275-281]
2	1	1	1162.56	0	1ﾗCarbamidomethyl [C5]		64.62	High	High	Q08J23	47000000	72000000	[K].ILDMCAAPGSK.[T]	Q08J23 [180-190]
1	1	1	781.399	0			20.15	Medium	Medium	Q02543		80000000	[K].RPNTFF.[-]	Q02543 [171-176]
1	1	1	1042.59	0			46.67	High	High	Q15149	120000000		[R].LAAEQELIR.[L]	Q15149 [1846-1854]
2	3	1	745.464	0			20.56	Medium	Medium	P07355		35000000	[K].LMVALAK.[G]	P07355 [170-176]
3	1	1	1352.63	0			65.08	High	High	O43707	63000000	31000000	[K].GISQEQMQEFR.[A]	O43707 [761-771]
4	1	1	1071.6	0			53.17	High	High	P62269	370000000	320000000	[R].VITIMQNPR.[Q]	P62269 [67-75]
2	1	1	1337.65	0			94.63	High	High	P47756	140000000		[K].SGSGTMNLGGSLTR.[Q]	P47756 [182-195]
3	10	1	1301.66	0			90.03	High	High	CON_003844445	140000000	52000000	[R].ALEEANADLEVK.[I]	CON_007212703 [141-152]; CON_IPI004686963 [114-125]; CON_003844445 [135-146]; P13646 [124-135]
4	2	1	1345.68	0			99.95	High	High	CON_004507687	420000000	140000000	[R].ALEEANTELEVK.[I]	CON_004507687 [104-115]
6	1	1	1852.84	1	1ﾗCarbamidomethyl [C7]		112.88	High	High	P35579	2300000000	390000000	[K].MEDSVGCLETAEEVKR.[K]	P35579 [1373-1388]
1	1	1	1868.84	1	1ﾗCarbamidomethyl [C7]; 1ﾗOxidation [M1(100)]	M1(Oxidation): 100	70.47	High	High	P35579	550000000		[K].MEDSVGCLETAEEVKR.[K]	P35579 [1373-1388]
4	1	1	2764.21	3			61.65	High	High	O00571	300000000	270000000	[K].GFYDKDSSGWSSSKDKDAYSSFGSR.[S]	O00571 [51-75]
4	2	1	1305.72	0			53.95	High	High	CON_007083981	170000000	340000000	[K].HLVDEPQNLIK.[Q]	CON_007083981 [402-412]
1	1	1	786.483	0			29.93	Medium	Medium	P18085		20000000	[K].LGLQSLR.[N]	P18085 [143-149]
1	1	1	997.525	1			33.5	Medium	Medium	P61353		43000000	[K].NKWFFQK.[L]	P61353 [127-133]
4	2	1	918.504	0			39.15	High	High	Q9BRL6	60000000	36000000	[R].VGDVYIPR.[ED]	Q9BRL6 [40-47]
7	1	1	1473.78	1			52.26	High	High	P05787	150000000	83000000	[R].DGKLVSESSDVLPK.[-]	P05787 [470-483]
2	1	1	1277.71	1			21.14	Medium	Medium	P61247	30000000	25000000	[K].FKLITEDVQGK.[N]	P61247 [84-94]
12	5	1	1722.85	1			98.11	High	High	P60660	1700000000	330000000	[R].VFDKEGNGTVMGAEIR.[H]	P60660 [95-110]
4	5	1	1738.84	1	1ﾗOxidation [M11(100)]	M11(Oxidation): 100	50.78	High	High	P60660	320000000		[R].VFDKEGNGTVMGAEIR.[H]	P60660 [95-110]
4	1	1	1045.59	0			61.4	High	High	Q7Z739	87000000	83000000	[K].IGGDLTAAVTK.[T]	Q7Z739 [196-206]
2	1	1	1856.97	1			23.61	Medium	Medium	P62906		68000000	[K].AGKFPSLLTHNENMVAK.[V]	P62906 [131-147]
4	1	1	1780.8	0			77.79	High	High	P61978	82000000	26000000	[R].TDYNASVSVPDSSGPER.[I]	P61978 [70-86]
1	1	1	994.484	0			22.19	Medium	Medium	Q99623		15000000	[R].LGLDYEER.[V]	Q99623 [124-131]
4	4	2	973.531	0			61.1	High	High	P35908; P04264	280000000	86000000	[K].IEISELNR.[V]	P35908 [394-401]; P04264 [396-403]
4	1	1	1163.57	0			48.63	High	High	P19474	2300000000	1400000000	[K].NFLVEEEQR.[Q]	P19474 [187-195]
3	1	1	831.472	0			26.08	Medium	Medium	P46778	86000000	51000000	[K].GTWVQLK.[R]	P46778 [123-129]
4	2	1	1137.58	0			64.28	High	High	P05787	320000000	160000000	[K].YEELQSLAGK.[H]	P05787 [286-295]
4	1	1	1111.57	0			61.08	High	High	CON_000098673	160000000	98000000	[R].ISISTSGGSFR.[N]	CON_000098673 [74-84]
4	2	1	1439.81	1			65.8	High	High	CON_007083981	230000000	360000000	[R].RHPEYAVSVLLR.[L]	CON_007083981 [360-371]
3	1	1	1323.62	0			75.86	High	High	P08670	310000000	40000000	[R].EEAENTLQSFR.[Q]	P08670 [197-207]
2	1	1	2347.03	1	1ﾗCarbamidomethyl [C2]		35.62	Medium	Medium	O00571	40000000	20000000	[R].WCDKSDEDDWSKPLPPSER.[L]	O00571 [127-145]
2	1	1	1520.76	0	1ﾗAcetyl [N-Term]		27.63	Medium	Medium	P16403		58000000	[M].SETAPAAPAAAPPAEK.[A]	P16403 [2-17]
2	2	1	1447.78	0			58.85	High	High	CON_003007257		30000000	[R].AIGGGLSSVGGGSSTIK.[Y]	CON_003007257 [534-550]
2	1	1	749.419	0			23.51	Medium	Medium	P62244	36000000	18000000	[R].FDVQLK.[D]	P62244 [79-84]
4	1	1	777.425	0			47.78	High	High	P62249	82000000	58000000	[R].FAGVDIR.[V]	P62249 [63-69]
3	1	1	1899.9	1	1ﾗCarbamidomethyl [C16]		42.84	High	High	P21291	280000000	77000000	[K].GLESTTLADKDGEIYCK.[G]	P21291 [152-168]
6	1	1	1824.84	1	1ﾗCarbamidomethyl [C8]		132.69	High	High	P35579	850000000	110000000	[K].KMEDSVGCLETAEEVK.[R]	P35579 [1372-1387]
3	1	1	1840.83	1	1ﾗCarbamidomethyl [C8]; 1ﾗOxidation [M2(100)]	M2(Oxidation): 100	91.25	High	High	P35579	180000000		[K].KMEDSVGCLETAEEVK.[R]	P35579 [1372-1387]
2	1	1	1233.59	0			47.45	High	High	P19474	720000000	800000000	[K].HYWEVDVTGK.[E]	P19474 [342-351]
2	1	1	871.536	0			39.87	High	High	P62244		41000000	[K].IVVNLTGR.[L]	P62244 [61-68]
3	4	2	1446.69	0			75.37	High	High	P07437; P68371	400000000	160000000	[K].EVDEQMLNVQNK.[N]	P07437 [325-336]; P68371 [325-336]; CON_006971072 [325-336]
6	2	1	1722.79	1			94.05	High	High	P35579	960000000	200000000	[R].QEEEMMAKEEELVK.[V]	CON_006960124 [847-860]; P35579 [843-856]
2	2	1	1738.79	1	1ﾗOxidation [M6(100)]	M6(Oxidation): 100	37.03	Medium	Medium	P35579	83000000		[R].QEEEMMAKEEELVK.[V]	CON_006960124 [847-860]; P35579 [843-856]
4	2	1	2252.16	2			100.62	High	High	P35579	860000000		[R].QKHSQAVEELAEQLEQTKR.[V]	CON_006960124 [1196-1214]; P35579 [1192-1210]
2	1	1	899.524	0			24.92	Medium	Medium	P49207		98000000	[R].IVYLYTK.[K]	P49207 [30-36]
4	1	1	819.472	0			55.71	High	High	Q00839	190000000	110000000	[K].FIEIAAR.[K]	Q00839 [566-572]
1	1	1	1547.65	0	1ﾗCarbamidomethyl [C5]		74.25	High	High	Q15369		22000000	[K].TYGGCEGPDAMYVK.[L]	Q15369 [7-20]
1	5	1	1527.83	1			22.45	Medium	Medium	P08670		21000000	[R].HLREYQDLLNVK.[M]	P08670 [379-390]
5	2	1	1357.71	1			50.28	High	High	P35579	1300000000	230000000	[K].DVLLQVDDERR.[N]	CON_006960124 [1850-1860]; P35579 [1846-1856]
4	2	1	730.446	0			50.15	High	High	Q9UJX6		29000000	[R].LSILER.[VN]	Q9UJX6 [250-255]
1	3	1	1014.56	0			20.8	Medium	Medium	P51116		14000000	[R].LQIDEQLR.[Q]	P51116 [379-386]
2	1	1	701.456	0			30.85	Medium	Medium	Q0D2K0	180000000	32000000	[K].GLGITIK.[N]	Q0D2K0 [306-312]
2	1	1	1528.76	1			47.04	High	High	P21796		73000000	[K].LTFDSSFSPNTGKK.[N]	P21796 [97-110]
6	2	1	1297.61	0			63.66	High	High	O00571	290000000	640000000	[R].HTMMFSATFPK.[E]	O00571 [377-387]
1	2	1	1313.6	0	1ﾗOxidation [M3(100)]	M3(Oxidation): 100	39.98	High	High	O00571		35000000	[R].HTMMFSATFPK.[E]	O00571 [377-387]
3	1	1	1857.92	2	1ﾗCarbamidomethyl [C11]		63.16	High	High	P47756	120000000	30000000	[R].DKVVGKDYLLCDYNR.[D]	P47756 [52-66]
4	2	1	2300	1	1ﾗCarbamidomethyl [C13]		49.52	High	High	P35579	1200000000	320000000	[R].SMMQDREDQSILCTGESGAGK.[T]	CON_006960124 [162-182]; P35579 [160-180]
4	2	1	2315.99	1	1ﾗCarbamidomethyl [C13]; 1ﾗOxidation [M]	M3(Oxidation): 100	63.89	High	High	P35579	290000000		[R].SMMQDREDQSILCTGESGAGK.[T]	CON_006960124 [162-182]; P35579 [160-180]
1	2	1	2331.98	1	1ﾗCarbamidomethyl [C13]; 2ﾗOxidation [M2(100); M3(100)]	M2(Oxidation): 100; M3(Oxidation): 100	41.15	High	High	P35579			[R].SMMQDREDQSILCTGESGAGK.[T]	CON_006960124 [162-182]; P35579 [160-180]
2	2	1	1649.8	0			91.55	High	High	CON_007085262	460000000	340000000	[K].NQVAMNPTNTVFDAK.[R]	CON_007085262 [57-71]
3	2	1	1665.79	0	1ﾗOxidation [M5(100)]	M5(Oxidation): 100	94	High	High	CON_007085262	170000000	31000000	[K].NQVAMNPTNTVFDAK.[R]	CON_007085262 [57-71]
4	2	1	818.477	0			37.01	High	High	P11940	100000000	58000000	[K].FGPALSVK.[V]	P11940 [214-221]
4	2	1	1157.59	0			64.57	High	High	CON_000193593	280000000	120000000	[R].QGVDADINGLR.[Q]	CON_000193593 [251-261]
5	2	1	1481.81	0			45.56	High	High	CON_007085262	240000000	150000000	[K].SQIHDIVLVGGSTR.[I]	CON_007085262 [329-342]
4	1	1	756.473	0			52.95	High	High	Q5UIP0	87000000	170000000	[R].GLGQLIR.[A]	Q5UIP0 [2317-2323]
2	2	1	1805.9	1			69.08	High	High	CON_007085262	330000000	280000000	[K].NQVAMNPTNTVFDAKR.[L]	CON_007085262 [57-72]
4	1	1	1215.66	0			57.24	High	High	P10809	68000000	47000000	[K].NAGVEGSLIVEK.[I]	P10809 [482-493]
2	2	1	1413.65	0			30.41	Medium	Medium	P21333	94000000	38000000	[K].WGDEHIPGSPYR.[V]	P21333 [2632-2643]
2	1	1	1048.54	0			43.58	High	High	Q00839	130000000	71000000	[K].NGQDLGVAFK.[I]	Q00839 [424-433]
4	1	1	1918.87	0			55.44	High	High	Q5UIP0	100000000	140000000	[K].TMELNVGNEASFHGQER.[T]	Q5UIP0 [1916-1932]
2	1	1	1434.66	0			46.78	High	High	P46777		13000000	[K].HIMGQNVADYMR.[Y]	P46777 [198-209]
4	1	1	963.445	0			41.68	High	High	P38646	570000000	200000000	[K].DDIENMVK.[N]	P38646 [556-563]
4	1	1	1000.57	0			45.18	High	High	P05787	120000000	49000000	[R].LQAEIEGLK.[G]	P05787 [317-325]
7	1	1	1888.93	1	1ﾗCarbamidomethyl [C14]		145.69	High	High	P35579	6000000000	630000000	[K].KLEEEQIILEDQNCK.[L]	P35579 [975-989]
4	1	1	1274.69	0			56	High	High	Q9UHB6	83000000	11000000	[K].LSLGTYASLHGR.[I]	Q9UHB6 [424-435]
4	1	1	1189.63	1			57.19	High	High	CON_007144053	420000000	37000000	[K].TIDDLEDKLK.[C]	CON_007144053 [216-225]
4	1	1	1965.03	1			82.04	High	High	P11021	140000000	120000000	[K].KSQIFSTASDNQPTVTIK.[V]	P11021 [447-464]
2	2	1	985.604	0			37.6	High	High	CON_006957761		32000000	[K].LVVLGSGGVGK.[S]	CON_006957761 [6-16]
1	1	1	773.467	1	1ﾗAcetyl [N-Term]		22.22	Medium	Medium	Q9NYL9	340000000		[M].ALPFRK.[D]	Q9NYL9 [2-7]
2	1	1	1981.93	1	1ﾗCarbamidomethyl [C7]		79.18	High	High	CON_MSA		100000000	[K].AADKDTCFSTEGPNLVTR.[C]	CON_MSA [585-602]
2	1	1	786.483	0			52.58	High	High	P23246	56000000		[K].ANLSLLR.[R]	P23246 [280-286]
6	1	1	1154.7	1			46.21	High	High	P19474	410000000	510000000	[K].LQVALGELRR.[K]	P19474 [139-148]
2	1	1	1120.72	1			60.23	High	High	P25705		56000000	[R].VGLKAPGIIPR.[I]	P25705 [172-182]
1	1	1	775.449	0			25.04	Medium	Medium	P27824		18000000	[K].GLVLMSR.[A]	P27824 [119-125]
4	2	1	1311.65	0			88.11	High	High	O43390	150000000	85000000	[R].TGYTLDVTTGQR.[K]	O43390 [134-145]
3	2	1	1254.57	0			37.33	High	High	CON_007085262	140000000	51000000	[R].FDDAVVQSDMK.[H]	CON_007085262 [78-88]
2	1	1	1410.68	0	1ﾗCarbamidomethyl [C7]		99.83	High	High	CON_000098673		28000000	[R].VSLAGACGVGGYGSR.[S]	CON_000098673 [49-63]
2	3	1	1030.59	0			33.31	Medium	Medium	Q08170		42000000	[R].LIVENLSSR.[CV]	Q08170 [106-114]
8	2	1	1769.85	1	1ﾗCarbamidomethyl [C8]		114.74	High	High	P35579	12000000000	1600000000	[K].KQELEEICHDLEAR.[V]	CON_006960124 [914-927]; P35579 [910-923]
2	1	1	1430.69	0			57.58	High	High	P11021	1100000000	860000000	[R].TWNDPSVQQDIK.[F]	P11021 [102-113]
1	1	1	2037.08	2	1ﾗAcetyl [N-Term]		38.38	High	High	P60866		42000000	[M].AFKDTGKTPVEPEVAIHR.[I]	P60866 [2-19]	P60866 1ﾗAcetyl [N-Term]
4	1	1	979.557	0			43.83	High	High	P01619	180000000	140000000	[R].LLIYGASSR.[A]	P01619 [67-75]
4	2	1	1160.58	0			42.62	High	High	P08238	110000000	95000000	[K].SIYYITGESK.[E]	P08238 [482-491]
1	1	1	1379.67	0			29.29	Medium	Medium	P21333		40000000	[K].YGGPYHIGGSPFK.[A]	P21333 [2501-2513]
1	7	2	700.46	0			30.94	Medium	Medium	CON_003844445; CON_004507687	86000000		[K].ILLDVK.[T]	CON_007212703 [406-411]; CON_003844445 [400-405]; CON_004507687 [369-374]
2	11	2	1475.79	0			86.43	High	High	P35908; P04264	3000000000	1500000000	[R].FLEQQNQVLQTK.[W]	P35908 [198-209]; P04264 [200-211]; CON_007148761 [196-207]; CON_004621401 [187-198]
2	1	1	2078.89	0	4ﾗCarbamidomethyl [C3; C6; C8; C15]		44.93	High	High	Q8IWS0	160000000	160000000	[K].LMCSLCHCPGATIGCDVK.[T]	Q8IWS0 [80-97]
2	1	1	1585.78	1			30.65	Medium	Medium	P46776	160000000	150000000	[R].INFDKYHPGYFGK.[V]	P46776 [43-55]
2	2	1	1440.85	1			60.49	High	High	O00571		72000000	[R].SGKSPILVATAVAAR.[G]	O00571 [489-503]
6	1	1	1868.91	1			141.32	High	High	P35579	5400000000	1100000000	[R].IAEFTTNLTEEEEKSK.[S]	P35579 [1001-1016]
4	1	1	977.53	0			33.07	Medium	Medium	P49207	170000000	97000000	[R].AFLIEEQK.[I]	P49207 [94-101]
3	2	1	828.501	0			28.75	Medium	Medium	P40429	88000000	73000000	[R].MVVPAALK.[V]	P40429 [118-125]
1	1	1	876.494	0			27.59	Medium	Medium	Q9Y3Z3		33000000	[K].FAEQLIR.[V]	Q9Y3Z3 [545-551]
4	1	1	1018.49	0			32.66	Medium	Medium	P18621	100000000	65000000	[K].QWGWTQGR.[W]	P18621 [75-82]
3	3	1	1179.6	0			64.36	High	High	P04264	1500000000	690000000	[K].YEELQITAGR.[H]	P04264 [377-386]; P04259 [360-369]
4	1	1	1640.91	0			48.35	High	High	P46778	180000000	110000000	[R].VYNVTQHAVGIVVNK.[Q]	P46778 [64-78]
1	1	1	979.503	0			34.64	Medium	Medium	P14618		31000000	[R].VNFAMNVGK.[A]	P14618 [490-498]
3	1	1	1347.63	0	1ﾗCarbamidomethyl [C9]		34.26	Medium	Medium	P62280	82000000	53000000	[K].NMSVHLSPCFR.[D]	P62280 [108-118]
8	45	5	1082.6	1			47.56	High	High	P35908; CON_003007257; CON_IPI0030695910; P05787; CON_000098673	520000000	200000000	[K].FASFIDKVR.[F]	CON_IPI002908572 [209-217]; CON_006222404 [210-218]; P35908 [189-197]; CON_IPI000058593 [160-168]; P04259 [174-182]; CON_003007257 [174-182]; Q01546 [194-202]; CON_001244992 [150-158]; CON_006978511 [180-188]; CON_007004712 [156-164]; CON_004621401 [178-186]; CON_IPI0030695910 [102-110]; CON_007095905 [158-166]; P05787 [102-110]; CON_000098673 [179-187]
4	1	1	2120	0			89.91	High	High	CON_007071011	160000000	85000000	[R].HTFSGVASVESSSGEAFHVGK.[T]	CON_007071011 [313-333]
1	1	1	1580.69	0	2ﾗCarbamidomethyl [C3; C7]		53.34	High	High	Q08J23		38000000	[R].ILCDVPCSGDGTMR.[K]	Q08J23 [265-278]
4	5	2	1092.56	0			57.66	High	High	P35580; P35579	2600000000	390000000	[K].FDQLLAEEK.[TSNA]	CON_006960124 [1450-1458]; P35580 [1453-1461]; P35749 [1453-1461]; P35579 [1446-1454]; Q7Z406 [1470-1478]
4	2	1	1647.82	0			66.28	High	High	P42166	120000000	51000000	[R].SSTPLPTISSSAENTR.[Q]	P42166 [158-173]
2	1	1	1208.65	1	1ﾗCarbamidomethyl [C7]		34.4	Medium	Medium	P62424			[R].KMGVPYCIIK.[G]	P62424 [176-185]
4	1	1	1144.61	0			58.76	High	High	P19474	460000000	530000000	[R].QLANMVNNLK.[E]	P19474 [68-77]
1	1	1	1160.61	0	1ﾗOxidation [M5(100)]	M5(Oxidation): 100	38.46	High	High	P19474	57000000		[R].QLANMVNNLK.[E]	P19474 [68-77]
3	3	2	1228.62	0			74.19	High	High	P24844; O14950	1600000000	290000000	[K].LNGTDPEDVIR.[N]	P24844 [94-104]; O14950 [94-104]
4	2	1	1261.66	0			34.98	Medium	Medium	P0DMV9	130000000	78000000	[R].LVNHFVEEFK.[R]	P0DMV9 [237-246]
4	1	1	1022.55	0			46.23	High	High	Q8WX93	79000000	55000000	[R].LISEIEYR.[L]	Q8WX93 [968-975]
4	2	1	1734.81	1			59.07	High	High	P08670	300000000	56000000	[R].LQDEIQNMKEEMAR.[H]	P08670 [365-378]
4	1	1	1823.9	1			42.97	High	High	P35637	330000000	190000000	[K].TGQPMINLYTDRETGK.[L]	P35637 [317-332]
4	1	1	1606.9	1			59.95	High	High	P35579	2500000000	420000000	[K].KVIQYLAYVASSHK.[S]	P35579 [186-199]
4	1	1	1417.85	1			44.65	High	High	P08195	75000000	78000000	[R].LKLEPHEGLLLR.[F]	P08195 [614-625]
3	1	1	1242.68	0			54.43	High	High	P35268	96000000	54000000	[K].AGNLGGGVVTIER.[S]	P35268 [53-65]
2	1	1	1640.8	0	1ﾗAcetyl [N-Term]		64.74	High	High	P16401		59000000	[M].SETAPAETATPAPVEK.[S]	P16401 [2-17]	P16401 1ﾗAcetyl [N-Term]
2	1	1	1347.74	0			62.54	High	High	P26641		62000000	[K].ALIAAQYSGAQVR.[V]	P26641 [18-30]
4	2	1	1765.73	0	1ﾗCarbamidomethyl [C4]		145.66	High	High	P04264	440000000	270000000	[R].FSSCGGGGGSFGAGGGFGSR.[S]	P04264 [46-65]
2	3	2	1537.75	1	1ﾗCarbamidomethyl [C6]		66.13	High	High	P35580; P35579		310000000	[K].DKADFCIIHYAGK.[V]	CON_006960124 [568-580]; P35580 [571-583]; P35579 [564-576]
7	10	4	1198.71	0			48.97	High	High	CON_006989001; P62736; P68032; P63261	38000000000	8600000000	[R].AVFPSIVGRPR.[QH]	CON_006989001 [29-39]; P62736 [31-41]; P68032 [31-41]; P63261 [29-39]
4	1	1	787.446	0			38	High	High	Q9Y2F5	660000000	350000000	[K].ILEAWR.[R]	Q9Y2F5 [2234-2239]
2	2	1	1814.95	1			60.38	High	High	P0DMV9	270000000	210000000	[K].NQVALNPQNTVFDAKR.[L]	P0DMV9 [57-72]
5	2	1	1824.95	1			38.57	Medium	Medium	P08670	240000000	64000000	[R].ETNLDSLPLVDTHSKR.[T]	P08670 [425-440]
4	1	1	1423.67	0			79.16	High	High	P23396	180000000	61000000	[R].ELAEDGYSGVEVR.[V]	P23396 [28-40]
1	1	1	1524.91	3			17.06	Medium	Medium	Q9NZN9		230000000	[K].AVRRELRLLENR.[M]	Q9NZN9 [300-311]
1	1	1	2476.14	1			36.09	Medium	Medium	Q9BUJ2		26000000	[R].QNQFYDTQVIKQENESGYER.[R]	Q9BUJ2 [107-126]
3	1	1	993.573	0			56.1	High	High	P01624	190000000	140000000	[R].LLIYGASTR.[A]	P01624 [66-74]
2	1	1	1645.87	1			40.69	Medium	Medium	P11021		82000000	[R].QATKDAGTIAGLNVMR.[I]	P11021 [182-197]
6	2	1	1914.92	0			79.2	High	High	P35579	1500000000		[R].HEMPPHIYAITDTAYR.[S]	CON_006960124 [146-161]; P35579 [144-159]
2	2	1	1930.91	0	1ﾗOxidation [M3(100)]	M3(Oxidation): 100	73.93	High	High	P35579	490000000		[R].HEMPPHIYAITDTAYR.[S]	CON_006960124 [146-161]; P35579 [144-159]
4	48	5	827.43	0			43.2	High	High	P35908; CON_003007257; CON_IPI0030695910; P05787; CON_000098673	440000000	170000000	[K].FASFIDK.[V]	CON_IPI002908572 [209-215]; CON_006222404 [210-216]; P35908 [189-195]; CON_IPI000058593 [160-166]; P04259 [174-180]; CON_003007257 [174-180]; Q01546 [194-200]; CON_001244992 [150-156]; CON_006978511 [180-186]; CON_007004712 [156-162]; CON_004621401 [178-184]; CON_IPI0030695910 [102-108]; CON_007095905 [158-164]; P05787 [102-108]; CON_000098673 [179-185]
3	2	1	1265.64	0			83.82	High	High	P04264	500000000	190000000	[R].TNAENEFVTIK.[K]	P04264 [278-288]
1	1	1	1227.55	0	1ﾗCarbamidomethyl [C3]		35.82	Medium	Medium	Q9Y3U8	190000000		[R].EVCGFAPYER.[R]	Q9Y3U8 [46-55]
2	1	1	1763.86	0			123.25	High	High	P21333		74000000	[R].VANPSGNLTETYVQDR.[G]	P21333 [1297-1312]
8	1	1	1670.92	1			92.17	High	High	P38646	490000000	440000000	[R].QATKDAGQISGLNVLR.[V]	P38646 [203-218]
4	2	1	1170.5	0			63.91	High	High	P35579	1200000000	170000000	[R].TEMEDLMSSK.[D]	CON_006960124 [1508-1517]; P35579 [1504-1513]
2	2	1	1043.61	0			39.78	High	High	Q15907		36000000	[K].VVLIGDSGVGK.[S]	Q15907 [14-24]
3	3	1	1025.61	0			51.35	High	High	P68104	1200000000	680000000	[K].IGGIGTVPVGR.[V]	P68104 [256-266]
2	9	1	1137.55	0			34.85	Medium	Medium	O60814		89000000	[K].ESYSVYVYK.[V]	O60814 [36-44]
5	3	1	1828.99	2			72.14	High	High	P35579	290000000	63000000	[K].MQLAKKEEELQAALAR.[VL]	CON_006960124 [1080-1095]; P35749 [1083-1098]; P35579 [1076-1091]
4	1	1	1257.68	0	1ﾗAcetyl [N-Term]		62.61	High	High	Q9Y5A9	160000000	68000000	[M].SASSLLEQRPK.[G]	Q9Y5A9 [2-12]	Q9Y5A9 1ﾗAcetyl [N-Term]
4	1	1	1167.66	0			56.38	High	High	P62701	250000000	160000000	[K].GNKPWISLPR.[G]	P62701 [231-240]
4	1	1	748.435	0			31.14	Medium	Medium	P62280	170000000	100000000	[K].NIGLGFK.[T]	P62280 [39-45]
2	1	1	1892.83	0	2ﾗCarbamidomethyl [C4; C12]		58.01	High	High	P62906	220000000	130000000	[K].FSVCVLGDQQHCDEAK.[A]	P62906 [63-78]
8	4	1	927.493	0			45.74	High	High	CON_007083981	190000000	390000000	[KR].YIYEIAR.[R]	CON_007083981 [161-167]
1	1	1	1138.57	0			26.01	Medium	Medium	Q9BTE7		100000000	[R].SQLNDISSFK.[N]	Q9BTE7 [130-139]
3	1	1	2187.09	1			63.38	High	High	Q00839	96000000	62000000	[K].HAAENPGKYNILGTNTIMDK.[M]	Q00839 [517-536]
3	2	1	1083.58	0			37.08	Medium	Medium	P11940	130000000	66000000	[R].YQGVNLYVK.[N]	P11940 [291-299]
3	1	1	1000.54	0			45.72	High	High	P19338	64000000	49000000	[K].NDLAVVDVR.[I]	P19338 [334-342]
4	8	2	1718.88	0			36.57	Medium	Medium	Q9BQE3; P68366	430000000	330000000	[R].NLDIERPTYTNLNR.[L]	P68363 [216-229]; Q9BQE3 [216-229]; P68366 [216-229]
2	3	2	1237.56	0			53.35	High	High	P24844; O14950	1400000000	260000000	[K].EAFNMIDQNR.[D]	P24844 [36-45]; O14950 [36-45]
1	3	2	1253.56	0	1ﾗOxidation [M5(100)]	M5(Oxidation): 100	49.96	High	High	P24844; O14950	96000000		[K].EAFNMIDQNR.[D]	P24844 [36-45]; O14950 [36-45]
3	1	1	1243.66	0			31.51	Medium	Medium	P46778	110000000	92000000	[K].HGVVPLATYMR.[I]	P46778 [22-32]
3	2	1	1111.55	0			47.05	High	High	P07355	80000000	31000000	[R].QDIAFAYQR.[R]	P07355 [69-77]
4	2	1	1309.68	1	1ﾗCarbamidomethyl [C5]		37.61	Medium	Medium	CON_006997002	84000000	41000000	[K].AVLFCLSEDKK.[N]	CON_006997002 [35-45]
4	2	1	1530.76	0			80.84	High	High	P35579	6000000000	600000000	[K].IAQLEEQLDNETK.[E]	CON_006960124 [1820-1832]; P35579 [1816-1828]
4	4	1	1303.62	0			103.14	High	High	P01614	150000000	110000000	[R].FSGSGSGTDFTLK.[I]	P01614 [88-100]
3	6	1	1041.61	0			32.99	High	High	P05783	97000000	72000000	[RK].IVLQIDNAR.[L]	P05783 [150-158]; CON_001129471 [154-162]
1	1	1	973.619	1			13.28	Medium	Medium	P26373		26000000	[R].SKLILFPR.[K]	P26373 [122-129]
2	3	1	1342.74	1			25.54	Medium	Medium	CON_004507687	99000000		[R].LSVEADINGLRR.[V]	CON_007212703 [218-229]; CON_004507687 [181-192]; CON_001129471 [180-191]
3	1	1	1074.62	0			39.87	High	High	O00159	140000000	54000000	[R].LLSVEGSTLR.[E]	O00159 [341-350]
2	1	1	912.588	0			65.88	High	High	P10809		55000000	[K].VGLQVVAVK.[A]	P10809 [293-301]
3	2	1	1465.81	0			34.07	Medium	Medium	P0DMV9	73000000	61000000	[K].AQIHDLVLVGGSTR.[I]	P0DMV9 [329-342]
2	1	1	766.428	0			18.4	Medium	Medium	Q8TDJ6	300000000	230000000	[R].YLLAMR.[L]	Q8TDJ6 [1569-1574]
2	2	1	1215.71	1			28.2	Medium	Medium	P62701	150000000	130000000	[R].TIRYPDPLIK.[V]	P62701 [146-155]
4	1	1	1072.54	0	1ﾗAcetyl [N-Term]		51.45	High	High	P29692	79000000	57000000	[M].ATNFLAHEK.[I]	P29692 [2-10]	P29692 1ﾗAcetyl [N-Term]
2	1	1	1417.61	0	1ﾗCarbamidomethyl [C6]		66.46	High	High	Q07955	130000000		[R].EAGDVCYADVYR.[D]	Q07955 [143-154]
3	1	1	1799.99	2			48.46	High	High	P09493	1400000000	84000000	[R].KLVIIESDLERAEER.[A]	P09493 [168-182]
2	1	1	1947.97	1	1ﾗCarbamidomethyl [C16]		38.47	Medium	Medium	Q8WX93		36000000	[K].LQNTGVADGYPVRLECR.[V]	Q8WX93 [1240-1256]
4	1	1	936.504	0			25.45	Medium	Medium	P62750	100000000	52000000	[K].LYDIDVAK.[V]	P62750 [116-123]
3	1	1	1612.87	0			75.55	High	High	Q9UJX6	50000000	71000000	[R].VSAEAVTTTLHQVTR.[E]	Q9UJX6 [256-270]
4	1	1	1429.72	0			75.14	High	High	P62263	140000000	59000000	[R].IEDVTPIPSDSTR.[R]	P62263 [129-141]
3	1	1	1486.69	0	1ﾗCarbamidomethyl [C6]		41.44	High	High	P09382	80000000	62000000	[K].DSNNLCLHFNPR.[F]	P09382 [38-49]
4	1	1	1675.81	0	1ﾗCarbamidomethyl [C11]		74.75	High	High	P30050	110000000	58000000	[K].EILGTAQSVGCNVDGR.[H]	P30050 [131-146]
4	2	1	1193.62	0			57.32	High	High	P35908	61000000	27000000	[K].YEELQVTVGR.[H]	P35908 [375-384]
3	1	1	834.472	0			40.04	High	High	P38159	58000000	22000000	[K].ALEAVFGK.[Y]	P38159 [23-30]
4	1	1	1566.75	0			126.66	High	High	P02545	46000000	35000000	[R].SVGGSGGGSFGDNLVTR.[S]	P02545 [628-644]
4	1	1	1204.62	0			56.95	High	High	Q9NYL9	150000000	41000000	[K].MLEENTNILK.[F]	Q9NYL9 [308-317]
3	1	1	1086.59	0	1ﾗCarbamidomethyl [C4]		40.63	High	High	P13010	59000000		[R].LFQCLLHR.[A]	P13010 [490-497]
4	1	1	2681.28	3	1ﾗCarbamidomethyl [C13]		48.4	High	High	P38646	1400000000	170000000	[K].MEEFKDQLPADECNKLKEEISK.[M]	P38646 [596-617]
1	1	1	2697.27	3	1ﾗCarbamidomethyl [C13]; 1ﾗOxidation [M1(100)]	M1(Oxidation): 100	27.78	Medium	Medium	P38646	300000000		[K].MEEFKDQLPADECNKLKEEISK.[M]	P38646 [596-617]
12	4	1	772.456	0			36.39	Medium	Medium	Q92734	75000000	39000000	[RK].EIIELR.[NTR]	Q92734 [108-113]
4	3	3	1167.57	0	1ﾗCarbamidomethyl [C7]		45.05	High	High	Q99729; Q14103; O14979	190000000	60000000	[KR].FGEVVDCTIK.[MLT]	Q99729 [92-101]; Q14103 [120-129]; O14979 [171-180]
3	1	1	1142.71	1			67	High	High	CON_007083981		120000000	[K].KQTALVELLK.[H]	CON_007083981 [548-557]
1	1	1	1895.02	2			32.57	Medium	Medium	P62910		65000000	[R].FKGQILMPNIGYGSNKK.[T]	P62910 [49-65]
1	2	1	1838.01	1			30.73	Medium	Medium	CON_007085262		67000000	[K].LDKSQIHDIVLVGGSTR.[I]	CON_007085262 [326-342]
4	3	2	902.484	0			52.49	High	High	P12236; P05141	100000000	100000000	[K].GAWSNVLR.[G]	P12236 [273-280]; P05141 [273-280]
4	2	1	1235.62	0			45.02	High	High	CON_007085262	230000000	130000000	[R].MVNHFIAEFK.[R]	CON_007085262 [237-246]
4	1	1	1673.9	1			63.23	High	High	P38646	800000000	860000000	[K].VQQTVQDLFGRAPSK.[A]	P38646 [395-409]
4	1	1	2081.03	1	1ﾗCarbamidomethyl [C2]; 1ﾗAcetyl [N-Term]		68.93	High	High	P36578	210000000	140000000	[M].ACARPLISVYSEKGESSGK.[N]	P36578 [2-20]	P36578 1ﾗAcetyl [N-Term]
2	2	1	1330.71	0			40.1	High	High	P42166	140000000	71000000	[K].YGVNPGPIVGTTR.[K]	P42166 [127-139]
3	1	1	1314.68	0			75.77	High	High	P62241	380000000	130000000	[K].LTPEEEEILNK.[K]	P62241 [129-139]
5	1	1	1653.98	2			78.12	High	High	P11021	140000000	91000000	[K].KKELEEIVQPIISK.[L]	P11021 [620-633]
1	1	1	1594.77	0			46.32	High	High	Q7Z739		39000000	[R].AITDGQAGFGNDTLSK.[V]	Q7Z739 [165-180]
8	2	1	1641.98	2			63.36	High	High	O00571	440000000	920000000	[R].RKQYPISLVLAPTR.[E]	O00571 [263-276]
4	1	1	1064.57	0			42.45	High	High	P04433	210000000	130000000	[R].LLIYDASNR.[A]	P04433 [66-74]
5	7	1	1272.68	1			57.15	High	High	P0C0S8	70000000	42000000	[R].NDEELNKLLGK.[V]	P0C0S8 [90-100]
4	1	1	1499.83	1			84.72	High	High	P62249	470000000	290000000	[M].PSKGPLQSVQVFGR.[K]	P62249 [2-15]
2	2	1	1208.62	0			58.43	High	High	P35908		42000000	[R].TAAENDFVTLK.[K]	P35908 [276-286]
2	1	1	1850.9	0			74.42	High	High	Q08J23		50000000	[K].FHQFLVSETESGNISR.[Q]	Q08J23 [145-160]
2	1	1	1250.58	0	2ﾗCarbamidomethyl [C3; C6]		50.08	High	High	P19474	1700000000	1900000000	[K].ALCWVCAQSR.[K]	P19474 [109-118]
1	1	1	1432.74	0			29.64	Medium	Medium	P35030		17000000	[K].VLEGNEQFINAAK.[I]	P35030 [137-149]
6	2	1	1887.99	0	1ﾗCarbamidomethyl [C4]		94.12	High	High	O00571	1400000000	2800000000	[R].VRPCVVYGGADIGQQIR.[D]	O00571 [295-311]
8	2	1	1703	2			51.29	High	High	P35579	1400000000	340000000	[K].KAGKLDPHLVLDQLR.[C]	CON_006960124 [683-697]; P35579 [679-693]
4	1	1	1680.85	0			57.02	High	High	P0DMV9	330000000	150000000	[K].HWPFQVINDGDKPK.[V]	P0DMV9 [89-102]
5	1	1	1314.76	1			74.39	High	High	P09493	620000000	33000000	[R].KLVIIESDLER.[A]	P09493 [168-178]
1	4	1	1598.76	0	1ﾗCarbamidomethyl [C8]		101.7	High	High	CON_003007257		27000000	[R].ISIGGGSCAISGGYGSR.[A]	P04259 [70-86]; CON_003007257 [70-86]
2	2	1	1284.72	0			81.34	High	High	P35579	1900000000	380000000	[K].VEAQLQELQVK.[F]	CON_006960124 [1254-1264]; P35579 [1250-1260]
4	2	1	1448.77	1			42.32	High	High	O00571	310000000	420000000	[R].ELAVQIYEEARK.[F]	O00571 [277-288]
3	3	1	975.551	0			32.73	Medium	Medium	P68104	340000000	140000000	[R].LPLQDVYK.[I]	P68104 [248-255]
6	3	1	1639.94	1			72.18	High	High	CON_007083981	560000000	1200000000	[RK].KVPQVSTPTLVEVSR.[SN]	CON_007083981 [437-451]
4	2	1	924.494	0			42.89	High	High	P35579	4200000000	1100000000	[R].VVFQEFR.[Q]	CON_006960124 [716-722]; P35579 [712-718]
6	2	1	1558.86	1			39.74	High	High	P35579	1500000000	440000000	[R].QRYEILTPNSIPK.[G]	CON_006960124 [723-735]; P35579 [719-731]
2	1	1	1422.67	0	1ﾗCarbamidomethyl [C5]		37.4	High	High	P46776	77000000	44000000	[R].NQSFCPTVNLDK.[L]	P46776 [66-77]
1	1	1	830.473	0			25.3	Medium	Medium	Q9H336		55000000	[R].NGIQTIGK.[Y]	Q9H336 [370-377]
5	2	2	1629.82	1			51.02	High	High	CON_006989001; P63261	640000000	120000000	[R].GYSFTTTAEREIVR.[D]	CON_006989001 [197-210]; P63261 [197-210]
4	1	1	1455.81	1			61.09	High	High	CON_MSA	76000000	110000000	[R].RHPDYSVSLLLR.[L]	CON_MSA [361-372]
4	1	1	812.43	0			32.32	Medium	Medium	P35580	240000000	80000000	[R].YLFVDR.[A]	P35580 [13-18]
2	1	1	1160.58	0			34.94	Medium	Medium	P19338	100000000	65000000	[R].SISLYYTGEK.[G]	P19338 [458-467]
6	1	1	1516.82	1			90.84	High	High	P09493	830000000	110000000	[R].SKQLEDELVSLQK.[K]	P09493 [36-48]
1	1	1	1794.82	0	3ﾗCarbamidomethyl [C1; C4; C13]		27.19	Medium	Medium	Q8IWS0		19000000	[K].CTLCSQPGATIGCEIK.[A]	Q8IWS0 [280-295]
4	1	1	881.545	0			52.57	High	High	P30050	180000000	150000000	[K].IGPLGLSPK.[K]	P30050 [32-40]
1	1	1	979.546	0			28.57	Medium	Medium	Q5UIP0		25000000	[R].QTFITLEK.[F]	Q5UIP0 [1219-1226]
2	1	1	1892.95	1	1ﾗCarbamidomethyl [C2]		56.18	High	High	P28799		77000000	[R].SCEKEVVSAQPATFLAR.[S]	P28799 [494-510]
4	1	1	843.53	0			47.03	High	High	P62277	150000000	100000000	[R].LILIESR.[I]	P62277 [115-121]
1	1	1	1407.7	0	2ﾗCarbamidomethyl [C2; C3]		56.29	High	High	Q9UL40		37000000	[K].VCCALLISESQK.[L]	Q9UL40 [77-88]
4	1	1	1328.64	0			81.72	High	High	Q9NYL9	370000000	81000000	[K].FGYQFTQQGPR.[T]	Q9NYL9 [318-328]
2	1	1	1588.85	1			52.16	High	High	Q00839		48000000	[K].QMADTGKLNTLLQR.[A]	Q00839 [545-558]
4	2	1	1434.72	0			62.81	High	High	P21333	180000000	86000000	[R].ANLPQSFQVDTSK.[A]	P21333 [1465-1477]
1	1	1	1137.58	1			32.73	Medium	Medium	Q09666		42000000	[K].FKMPEMNIK.[VA]	Q09666 [806-814]; [934-942]; [2695-2703]; [2951-2959]; [3079-3087]; [3207-3215]; [3659-3667]; [3861-3869]; [3989-3997]; [4245-4253]; [4373-4381]; [4447-4455]
2	1	1	844.514	0			31.73	Medium	Medium	P19338		56000000	[K].ALELTGLK.[V]	P19338 [363-370]
4	1	1	987.61	1			25.46	Medium	Medium	P04792	200000000	170000000	[R].RVPFSLLR.[G]	P04792 [5-12]
3	2	1	1359.7	0	1ﾗCarbamidomethyl [C6]		62.81	High	High	P14618	120000000	110000000	[R].NTGIICTIGPASR.[AS]	P14618 [44-56]
3	1	1	1782.95	0			38.28	High	High	P08238	140000000	69000000	[K].HLEINPDHPIVETLR.[Q]	P08238 [625-639]
2	1	1	1180.62	0			34.95	Medium	Medium	P62805	53000000	24000000	[R].ISGLIYEETR.[G]	P62805 [47-56]
2	1	1	1180.65	1			60.19	High	High	Q9BTE7		48000000	[K].LQNKFDFLR.[S]	Q9BTE7 [121-129]
4	2	1	720.404	0			37.12	High	High	P27635	140000000	77000000	[R].IFDLGR.[K]	P27635 [33-38]
4	1	1	1216.63	0			58.51	High	High	P62424	260000000	150000000	[K].NFGIGQDIQPK.[R]	P62424 [38-48]
1	2	1	1866.88	1			33.77	Medium	Medium	Q7Z739			[K].HTTSIFDDFAHYEKR.[Q]	Q7Z739 [555-569]
6	2	1	1786.82	1			107.47	High	High	P60660	11000000000	1600000000	[K].NKDQGTYEDYVEGLR.[V]	P60660 [80-94]
2	3	1	1633.82	0	1ﾗCarbamidomethyl [C14]		32.3	Medium	Medium	P06733		47000000	[K].VNQIGSVTESIQACK.[L]	P06733 [344-358]
4	1	1	1345.73	0			107.1	High	High	P62424	140000000	100000000	[R].AGVNTVTTLVENK.[K]	P62424 [138-150]
3	1	1	1235.71	1			42.59	High	High	P62861	98000000	77000000	[R].FVNVVPTFGKK.[K]	P62861 [42-52]
2	1	1	1448.69	1	1ﾗCarbamidomethyl [C6]		65.61	High	High	P83731		30000000	[-].MKVELCSFSGYK.[I]	P83731 [1-12]
3	2	1	1404.73	0			31.93	Medium	Medium	P68104	110000000	56000000	[K].YYVTIIDAPGHR.[D]	P68104 [85-96]
1	1	1	972.572	0			36.01	High	High	CON_MSA		43000000	[K].QTALAELVK.[H]	CON_MSA [550-558]
4	3	1	1337.63	0			61.91	High	High	CON_006997002	180000000	94000000	[R].YALYDATYETK.[E]	CON_006997002 [82-92]
2	1	1	1573.8	0			34.62	Medium	Medium	P23396	220000000	180000000	[K].GGKPEPPAMPQPVPTA.[-]	P23396 [228-243]
3	2	1	2501.25	2			99.88	High	High	P04264	140000000	200000000	[K].SKAEAESLYQSKYEELQITAGR.[H]	P04264 [365-386]
2	1	1	1046.47	0	1ﾗCarbamidomethyl [C2]		49.02	High	High	P62829	300000000	140000000	[K].ECADLWPR.[I]	P62829 [124-131]
5	2	1	2198.15	3			46.24	High	High	P35579	630000000	100000000	[R].KKLEMDLKDLEAHIDSANK.[N]	CON_006960124 [1617-1635]; P35579 [1613-1631]
1	1	1	2597.18	1			50.19	High	High	Q5UIP0		64000000	[R].ASQGLLSSIENSESDSSEAKEEGSR.[K]	Q5UIP0 [1541-1565]
4	8	1	907.525	0			37.1	High	High	CON_007073201	120000000	91000000	[R].NLLSVAYK.[N]	CON_007073201 [42-49]
4	3	1	1093.55	0			49.91	High	High	O00571	990000000	1200000000	[K].YLVLDEADR.[M]	O00571 [343-351]
2	1	1	1677.81	0			115.43	High	High	P11021	1200000000	740000000	[K].NQLTSNPENTVFDAK.[R]	P11021 [82-96]
4	1	1	826.551	0			47.71	High	High	P61353	100000000	93000000	[K].VVLVLAGR.[Y]	P61353 [10-17]
4	1	1	1439.79	0			71.67	High	High	CON_MSA	160000000	150000000	[K].APQVSTPTLVEAAR.[N]	CON_MSA [439-452]
1	1	1	1298.73	0			33.9	High	High	O43175		22000000	[K].ILQDGGLQVVEK.[Q]	O43175 [22-33]
4	2	1	1542.86	1			32.98	Medium	Medium	P35580	91000000	47000000	[R].QRYEILTPNAIPK.[G]	P35580 [726-738]; Q7Z406 [743-755]
1	1	1	986.588	0			29.72	Medium	Medium	Q07065		19000000	[R].LALQALTEK.[L]	Q07065 [347-355]
2	2	2	1783.99	2			56.42	High	High	P67936; CON_007270171	490000000		[R].KLVILEGELERAEER.[A]	P67936 [132-146]; CON_007270171 [168-182]
4	1	1	1710.94	1			43.18	High	High	P25705	71000000	82000000	[R].VVDALGNAIDGKGPIGSK.[T]	P25705 [150-167]
4	1	1	1514.91	0			42.27	High	High	Q13310	54000000	30000000	[R].IVGSKPLYVALAQR.[K]	Q13310 [357-370]
2	1	1	1293.67	0			56.56	High	High	P45880		77000000	[K].YQLDPTASISAK.[V]	P45880 [236-247]
4	6	1	1015.58	0			52.08	High	High	Q9BQE3	850000000	470000000	[K].DVNAAIATIK.[T]	P68363 [327-336]; Q9BQE3 [327-336]
4	2	1	1653.83	0			54.49	High	High	CON_007085262	310000000	190000000	[K].HWPFMVVNDAGRPK.[V]	CON_007085262 [89-102]
4	1	1	1000.58	0			55.96	High	High	P25705	130000000	110000000	[R].VLSIGDGIAR.[V]	P25705 [74-83]
4	3	1	1030.57	0			45.83	High	High	P05787	310000000	190000000	[K].WSLLQQQK.[MT]	P05787 [123-130]
1	1	1	799.504	0			24.87	Medium	Medium	Q9Y570		22000000	[R].IVALDLR.[S]	Q9Y570 [107-113]
3	2	2	1945.03	2			57.85	High	High	CON_007144053; P06753	250000000		[R].ALKDEEKMELQEIQLK.[E]	CON_007144053 [98-113]; P06753 [135-150]
12	1	1	1808.9	0			121.89	High	High	P38646	1900000000	1800000000	[K].SQVFSTAADGQTQVEIK.[V]	P38646 [469-485]
4	3	2	1198.67	0			59.94	High	High	P10412; P16403	170000000	130000000	[K].ASGPPVSELITK.[A]	P10412 [35-46]; P16403 [35-46]
3	2	1	943.525	0			33.74	Medium	Medium	P35579	1800000000	320000000	[K].LVWVPSDK.[S]	CON_006960124 [33-40]; P35579 [31-38]
4	1	1	1598.82	0			72.29	High	High	P11310		87000000	[K].IYQIYEGTSQIQR.[L]	P11310 [396-408]
4	2	1	1570.81	0			88.98	High	High	P21333	160000000	63000000	[R].GAGTGGLGLAVEGPSEAK.[M]	P21333 [1382-1399]
3	1	1	1267.65	0			63.51	High	High	Q09666	130000000		[K].AEGPEVDVNLPK.[A]	Q09666 [764-775]; [892-903]; [1727-1738]; [2063-2074]; [2525-2536]; [2909-2920]
2	1	1	1186.72	1			55.14	High	High	P10809			[R].TLKIPAMTIAK.[N]	P10809 [471-481]
6	2	1	1996.01	1			109.44	High	High	P35579	8100000000	820000000	[K].HSQAVEELAEQLEQTKR.[V]	CON_006960124 [1198-1214]; P35579 [1194-1210]
3	7	6	1727.89	1			49.8	High	High	P67936; CON_007032682; P09493; CON_007144053; CON_007270171; P06753	4300000000		[R].IQLVEEELDRAQER.[L]	P67936 [56-69]; CON_007032682 [92-105]; P09493 [92-105]; CON_007144053 [56-69]; CON_007270171 [92-105]; P06753 [93-106]
2	1	1	985.568	0			40.82	High	High	P17844	76000000	34000000	[K].LLQLVEDR.[G]	P17844 [471-478]
2	1	1	1369.68	0			31.53	Medium	Medium	Q08J23		62000000	[K].LFEHYYQELK.[I]	Q08J23 [47-56]
5	3	2	1294.62	0	1ﾗCarbamidomethyl [C4]		67.22	High	High	P35580; P35579	2500000000	610000000	[K].ADFCIIHYAGK.[V]	CON_006960124 [570-580]; P35580 [573-583]; P35579 [566-576]
4	1	1	785.513	0			67.87	High	High	P36578	58000000	28000000	[K].EAVLLLK.[K]	P36578 [166-172]
4	2	1	1060.56	0			53.06	High	High	CON_000193593	1100000000	340000000	[K].TLLDIDNTR.[M]	CON_000193593 [225-233]
2	1	1	1815.87	0			45.48	High	High	P06576		75000000	[R].IMDPNIVGSEHYDVAR.[G]	P06576 [407-422]
2	1	1	1075.69	1			14.86	Medium	Medium	P62269	40000000		[R].KIAFAITAIK.[G]	P62269 [25-34]
4	1	1	1920.91	0			60.37	High	High	P19474	370000000	320000000	[R].FDSYPMVLGAQHFHSGK.[H]	P19474 [325-341]
1	1	1	1120.66	1			14.07	Medium	Medium	O94808		23000000	[R].KEIFETLIK.[G]	O94808 [17-25]
2	2	1	1627.91	1			53.83	High	High	CON_007085262	91000000		[R].QATKDAGTIAGLNVLR.[I]	CON_007085262 [156-171]
3	1	1	1134.58	0	1ﾗCarbamidomethyl [C8]		76.27	High	High	Q96AG4	49000000	43000000	[K].ATILDLSCNK.[L]	Q96AG4 [41-50]
1	1	1	825.378	0			28.86	Medium	Medium	P61247	51000000		[K].DWYDVK.[A]	P61247 [29-34]
1	1	1	1524.72	0			60.06	High	High	Q14157		13000000	[R].DGSLASNPYSGDLTK.[F]	Q14157 [850-864]
4	1	1	1696.74	0	1ﾗCarbamidomethyl [C7]		83.63	High	High	P35579	790000000	79000000	[K].MEDSVGCLETAEEVK.[R]	P35579 [1373-1387]
1	1	1	1712.74	0	1ﾗCarbamidomethyl [C7]; 1ﾗOxidation [M1(100)]	M1(Oxidation): 100	95.29	High	High	P35579	150000000		[K].MEDSVGCLETAEEVK.[R]	P35579 [1373-1387]
4	1	1	1350.76	0			42.23	High	High	P60866	170000000	82000000	[R].LIDLHSPSEIVK.[Q]	P60866 [88-99]
6	2	1	1155.66	1			48.76	High	High	P35579	5500000000	1100000000	[R].RGDLPFVVPR.[R]	CON_006960124 [1927-1936]; P35579 [1923-1932]
4	1	1	1316.74	1			60.3	High	High	P18621	180000000	84000000	[K].KSAEFLLHMLK.[N]	P18621 [86-96]
2	1	1	1990.13	1			22.18	Medium	Medium	P36578	200000000	96000000	[K].APIRPDIVNFVHTNLRK.[N]	P36578 [30-46]
2	1	1	748.46	0			20.7	Medium	Medium	Q5GLZ8	70000000	30000000	[K].IVELFK.[E]	Q5GLZ8 [559-564]
3	1	1	748.46	0			28.77	Medium	Medium	P57679	70000000	30000000	[K].VIEFLK.[L]	P57679 [381-386]
4	2	1	852.428	0	1ﾗCarbamidomethyl [C6]		33.79	Medium	Medium	O00571	310000000	530000000	[K].IGLDFCK.[Y]	O00571 [336-342]
5	4	3	1298.77	1			51.5	High	High	P67936; CON_007032682; CON_007270171	1000000000	57000000	[R].KLVILEGELER.[AS]	P67936 [132-142]; CON_007032682 [168-178]; CON_007270171 [168-178]
2	1	1	1091.58	0			50	High	High	P13639		39000000	[M].VNFTVDQIR.[A]	P13639 [2-10]
4	1	1	1754.87	1			53.31	High	High	P62158	460000000	84000000	[R].VFDKDGNGYISAAELR.[H]	P62158 [92-107]
3	3	1	1309.61	0			46.36	High	High	P08670	630000000	66000000	[K].NLQEAEEWYK.[S]	P08670 [283-292]
2	1	1	1218.68	0			63.06	High	High	P62318	70000000		[R].VAQLEQVYIR.[G]	P62318 [55-64]
4	1	1	2175.99	1			92.21	High	High	P11021	1700000000	400000000	[K].LYGSAGPPPTGEEDTAEKDEL.[-]	P11021 [634-654]
4	1	1	733.461	0			38.55	High	High	P39019	52000000	37000000	[R].ALAAFLK.[K]	P39019 [17-23]
3	2	1	1601.65	0	1ﾗCarbamidomethyl [C5]		35.41	High	High	P31943	100000000	58000000	[R].DLNYCFSGMSDHR.[Y]	P31943 [263-275]
2	1	1	1086.6	0			39.52	High	High	O43795	87000000		[K].SEVPLVDVTK.[V]	O43795 [1027-1036]
4	1	1	901.449	0			41.74	High	High	P38646	1100000000	870000000	[K].LFEMAYK.[K]	P38646 [647-653]
1	1	1	2034.95	0			28.11	Medium	Medium	P52272		65000000	[R].GNFGGSFAGSFGGAGGHAPGVAR.[K]	P52272 [628-650]
3	1	1	1833.92	0	2ﾗCarbamidomethyl [C7; C11]		110.1	High	High	P04406	390000000	110000000	[K].IISNASCTTNCLAPLAK.[V]	P04406 [146-162]
4	1	1	1230.71	1			38.13	Medium	Medium	P11310	95000000	63000000	[R].GIVFEDVKVPK.[E]	P11310 [249-259]
1	3	1	1194.51	0	1ﾗCarbamidomethyl [C8]		47.04	High	High	P62136		35000000	[R].IYGFYDECK.[R]	P62136 [133-141]
4	1	1	1028.57	0			66.72	High	High	P02545	65000000	26000000	[R].LADALQELR.[A]	P02545 [241-249]
3	1	1	1578.72	0	1ﾗCarbamidomethyl [C2]		26.76	Medium	Medium	P61247	150000000	120000000	[K].NCLTNFHGMDLTR.[D]	P61247 [95-107]
1	1	1	1212.68	0			51.76	High	High	P16401		55000000	[K].ATGPPVSELITK.[A]	P16401 [38-49]
4	1	1	1072.57	0			37.62	High	High	P39019	71000000	46000000	[K].VPEWVDTVK.[L]	P39019 [30-38]
4	8	2	1487.7	0			55.2	High	High	CON_007085262; P0DMV9	2000000000	1100000000	[R].TTPSYVAFTDTER.[L]	CON_007085262 [37-49]; P17066 [39-51]; P0DMV9 [37-49]; P34931 [39-51]
4	1	1	2854.41	0			60.71	High	High	P05783	110000000	95000000	[R].SLGSVQAPSYGARPVSSAASVYAGAGGSGSR.[I]	P05783 [15-45]
4	1	1	2418.22	1			109.54	High	High	P38646	2000000000	1200000000	[R].EQQIVIQSSGGLSKDDIENMVK.[N]	P38646 [542-563]
2	1	1	2434.21	1	1ﾗOxidation [M20(100)]	M20(Oxidation): 100	52.9	High	High	P38646	110000000	32000000	[R].EQQIVIQSSGGLSKDDIENMVK.[N]	P38646 [542-563]
4	3	1	934.536	0			95.95	High	High	P11940	91000000	46000000	[K].SGVGNIFIK.[N]	P11940 [96-104]
1	2	1	1205.58	0			22.82	Medium	Medium	P12236		23000000	[R].AAYFGVYDTAK.[G]	P12236 [189-199]
1	1	1	801.472	0			28.28	Medium	Medium	P06733		9800000	[K].EGLELLK.[T]	P06733 [222-228]
4	1	1	937.499	0			58.89	High	High	P19338	85000000	79000000	[K].TGISDVFAK.[N]	P19338 [325-333]
1	12	3	1130.6	0			42.85	High	High	Q9BUF5; P07437; P68371		110000000	[R].FPGQLNADLR.[K]	Q13509 [242-251]; P04350 [242-251]; Q9BUF5 [242-251]; P07437 [242-251]; P68371 [242-251]; CON_006971072 [242-251]
2	1	1	1234.67	1			28.03	Medium	Medium	P62244		24000000	[R].FDVQLKDLEK.[W]	P62244 [79-88]
1	1	0	1234.67	1			28.03	Medium	Medium			24000000	[K].DVFQLKDLEK.[I]	Q9BWT6 [25-34]
4	1	1	2176.95	0			70.49	High	High	P08238	210000000	120000000	[R].YHTSQSGDEMTSLSEYVSR.[M]	P08238 [457-475]
5	2	1	1641.75	0	1ﾗCarbamidomethyl [C7]		75.86	High	High	P35579	260000000	62000000	[K].QELEEICHDLEAR.[V]	CON_006960124 [915-927]; P35579 [911-923]
2	1	1	1094.66	0			43.35	High	High	P62263		16000000	[K].ELGITALHIK.[L]	P62263 [87-96]
1	1	1	2273.12	1			28.95	Medium	Medium	Q5UIP0		45000000	[K].LRELDPSLVSANDSPSGMQTR.[C]	Q5UIP0 [2148-2168]
2	1	1	1354.76	0			21.59	Medium	Medium	P50990		38000000	[R].LVPGGGATEIELAK.[Q]	P50990 [408-421]
4	1	1	970.593	0			37.52	High	High	P39019	130000000	74000000	[R].VLQALEGLK.[M]	P39019 [103-111]
8	3	1	1733.91	1			71.7	High	High	P35579	480000000	110000000	[K].AQTKEQADFAIEALAK.[A]	CON_006960124 [408-423]; P35579 [404-419]; Q7Z406 [430-445]
3	1	1	1807.95	1			71.63	High	High	P12956	230000000	45000000	[R].TFNTSTGGLLLPSDTKR.[S]	P12956 [302-318]
1	1	1	1599.83	0			42.67	High	High	P43121		13000000	[R].GATLALTQVTPQDER.[I]	P43121 [98-112]
4	1	1	1200.69	1	1ﾗAcetyl [N-Term]		50.91	High	High	CON_007144053	500000000	91000000	[M].AGITTIEAVKR.[K]	CON_007144053 [2-12]	CON_007144053 1ﾗAcetyl [N-Term]
2	1	1	1301.67	0			48.96	High	High	Q9UL40		85000000	[R].LADPAVTDFPAGK.[G]	Q9UL40 [225-237]
4	4	1	1129.62	0			70.15	High	High	P05787	210000000	93000000	[K].LSELEAALQR.[A]	P05787 [353-362]
2	1	1	1703.81	0			43.46	High	High	P12956	300000000	67000000	[R].SDSFENPVLQQHFR.[N]	P12956 [475-488]
3	1	1	1514.77	0			92.03	High	High	P35580	530000000	64000000	[K].IGQLEEQLEQEAK.[E]	P35580 [1823-1835]
1	4	2	1923.9	1			23.06	Medium	Medium	P07437; P68371		64000000	[R].MSMKEVDEQMLNVQNK.[N]	P07437 [321-336]; P68371 [321-336]; CON_006971072 [321-336]
4	2	2	2013.09	0			36.03	High	High	Q15149; P58107	120000000	53000000	[R].LLEAQIATGGVIDPVHSHR.[V]	Q15149 [2942-2960]; P58107 [719-737]; [2338-2356]; [2872-2890]; [3406-3424]; [3940-3958]; [4474-4492]; [5008-5026]
2	1	1	825.487	0			25.44	Medium	Medium	Q00610		20000000	[R].IAAYLFK.[G]	Q00610 [1510-1516]
4	2	1	897.413	0			44.89	High	High	CON_000193593	320000000	170000000	[R].MTLDDFR.[I]	CON_000193593 [234-240]
3	2	1	1082.53	0			41.94	High	High	P61254	120000000	54000000	[K].FNPFVTSDR.[S]	P61254 [3-11]
4	6	2	1203.64	0			50.8	High	High	CON_003007257; CON_000098673	230000000	94000000	[K].WTLLQEQGTK.[T]	P04259 [195-204]; CON_003007257 [195-204]; CON_000098673 [200-209]
4	15	2	944.531	0			46.29	High	High	P0C0S5; P0C0S8	550000000	460000000	[R].AGLQFPVGR.[VI]	P0C0S5 [24-32]; P0C0S8 [22-30]
4	1	1	1463.72	0			40.71	Medium	Medium	P15880	350000000	190000000	[K].SPYQEFTDHLVK.[T]	P15880 [264-275]
4	2	1	1542.94	0			71.79	High	High	P11940	210000000	94000000	[R].IVATKPLYVALAQR.[K]	P11940 [357-370]
8	1	1	1450.72	0			98.81	High	High	P38646	11000000000	7200000000	[R].TTPSVVAFTADGER.[L]	P38646 [86-99]
1	1	1	1414.63	0	1ﾗCarbamidomethyl [C8]		32.99	Medium	Medium	P21796		57000000	[K].YQIDPDACFSAK.[V]	P21796 [225-236]
4	1	1	2560.25	0			101.05	High	High	P10809	190000000	110000000	[K].LVQDVANNTNEEAGDGTTTATVLAR.[S]	P10809 [97-121]
6	1	1	1887.97	0			71.16	High	High	P11021	890000000	830000000	[K].VTHAVVTVPAYFNDAQR.[Q]	P11021 [165-181]
5	1	1	1459.83	0			82.38	High	High	Q7Z739	160000000	100000000	[K].GNVGIGGSAVPPPPIK.[H]	Q7Z739 [256-271]
3	1	1	1697.78	1			30.55	Medium	Medium	Q00839	310000000	75000000	[R].GYFEYIEENKYSR.[A]	Q00839 [256-268]
4	2	1	1661.95	2			82.68	High	High	P08670	510000000	95000000	[R].KVESLQEEIAFLKK.[L]	P08670 [223-236]
2	1	1	1873	1			35	Medium	Medium	P35580	110000000		[R].KTTLQVDTLNAELAAER.[S]	P35580 [1761-1777]
6	1	1	1524.81	1			53.7	High	High	P35579	1500000000	480000000	[K].TDLLLEPYNKYR.[F]	P35579 [290-301]
5	7	2	2415.21	1			76.24	High	High	Q9BQE3; P68366	470000000	310000000	[R].QLFHPEQLITGKEDAANNYAR.[G]	P68363 [85-105]; Q9BQE3 [85-105]; P68366 [85-105]
4	2	1	938.509	0			38.49	High	High	P35580	200000000	65000000	[R].IVFQEFR.[Q]	P35580 [719-725]; P35749 [719-725]
2	1	1	1303.81	0			33.86	High	High	Q5UIP0		49000000	[K].LVIPLVVHSAQK.[V]	Q5UIP0 [187-198]
3	1	1	1414.79	0			88.85	High	High	P35580	200000000	57000000	[K].QVLALQSQLADTK.[K]	P35580 [1365-1377]
1	1	0	858.468	0			20.06	Medium	Medium		95000000		[].GDVIGLER.[]
3	1	1	858.468	1			27.95	Medium	Medium	Q96T21	95000000	26000000	[R].DRIETPK.[F]	Q96T21 [420-426]
4	2	1	1252.72	0			35.75	High	High	P27635	43000000	32000000	[R].VHIGQVIMSIR.[T]	P27635 [129-139]
2	2	1	1428.79	0	1ﾗCarbamidomethyl [C8]		58.61	High	High	P57721		46000000	[R].LVVPASQCGSLIGK.[G]	P57721 [134-147]
2	5	2	1960.91	0			51.46	High	High	P62736; P68032	2400000000	180000000	[K].YPIEHGIITNWDDMEK.[I]	P62736 [71-86]; P68032 [71-86]
1	5	2	1976.91	0	1ﾗOxidation [M14(100)]	M14(Oxidation): 100	32.75	Medium	Medium	P62736; P68032	360000000		[K].YPIEHGIITNWDDMEK.[I]	P62736 [71-86]; P68032 [71-86]
2	2	1	1012.5	0	1ﾗCarbamidomethyl [C5]		28.5	Medium	Medium	O43390	49000000	34000000	[K].SAFLCGVMK.[T]	O43390 [95-103]
2	1	1	1445.73	1			36.8	Medium	Medium	P62888		24000000	[R].KSEIEYYAMLAK.[T]	P62888 [57-68]
2	1	1	1653.79	0			92.33	High	High	P35579	7400000000	460000000	[R].IAEFTTNLTEEEEK.[S]	P35579 [1001-1014]
4	2	1	1211.67	0			60.8	High	High	Q06830	130000000	89000000	[R].QITVNDLPVGR.[S]	Q06830 [141-151]
4	1	1	1478.8	0			50.59	High	High	P35579	5500000000	930000000	[K].VIQYLAYVASSHK.[S]	P35579 [187-199]
1	1	1	1256.59	0			57.78	High	High	O43813		37000000	[K].SLAEGYFDAAGR.[L]	O43813 [16-27]
3	1	1	1296.67	0			54.94	High	High	Q00610	52000000	36000000	[K].LLYNNVSNFGR.[L]	Q00610 [1216-1226]
2	1	1	1132.66	1			51.07	High	High	Q02543		26000000	[R].VKNFGIWLR.[Y]	Q02543 [75-83]
2	1	1	3032.53	3			43.8	High	High	P38646	440000000	250000000	[K].DKGTGREQQIVIQSSGGLSKDDIENMVK.[N]	P38646 [536-563]
2	1	1	718.461	0			30.13	Medium	Medium	P18124		24000000	[K].LAFVIR.[I]	P18124 [89-94]
2	2	1	1880.92	0	1ﾗCarbamidomethyl [C3]		47.12	High	High	CON_007083981	140000000	340000000	[R].RPCFSALTPDETYVPK.[A]	CON_007083981 [508-523]
4	1	1	1288.67	0	1ﾗCarbamidomethyl [C3]		63.42	High	High	P23396	110000000	94000000	[R].GLCAIAQAESLR.[Y]	P23396 [95-106]
4	3	1	1527.74	0			38.84	Medium	Medium	P08238	100000000	82000000	[K].SLTNDWEDHLAVK.[H]	P08238 [307-319]
4	1	1	1579.85	1			39.68	High	High	P62906	67000000	55000000	[K].AVDIPHMDIEALKK.[L]	P62906 [79-92]
4	1	1	975.551	0			55.32	High	High	P62913	210000000	140000000	[K].YDGIILPGK.[-]	P62913 [170-178]
5	2	1	1419.69	0	1ﾗCarbamidomethyl [C11]		42.26	High	High	CON_007083981	170000000	280000000	[K].SLHTLFGDELCK.[V]	CON_007083981 [89-100]
4	2	1	812.455	0			29.91	High	High	P31943	110000000	73000000	[R].YIEIFK.[S]	P31943 [180-185]
5	1	1	1588.85	1			70.61	High	High	P11021	310000000	160000000	[K].KSDIDEIVLVGGSTR.[I]	P11021 [353-367]
2	1	1	1367.73	1			42.83	High	High	P83731		39000000	[R].TDGKVFQFLNAK.[C]	P83731 [24-35]
2	1	1	2492.22	2			48.68	High	High	P62263	210000000	87000000	[K].VKADRDESSPYAAMLAAQDVAQR.[C]	P62263 [62-84]
1	1	1	2663.44	3			30.13	Medium	Medium	P36578		74000000	[K].GHRIEEVPELPLVVEDKVEGYKK.[T]	P36578 [141-163]
4	3	1	1031.6	0			53.17	High	High	CON_000098652	540000000	190000000	[R].VLDELTLTK.[TA]	CON_000098652 [258-266]
5	3	2	1397.68	1			65.78	High	High	P35580; P35579	1200000000	280000000	[K].VDYKADEWLMK.[N]	CON_006960124 [581-591]; P35580 [584-594]; P35579 [577-587]
4	3	2	1413.67	1	1ﾗOxidation [M10(100)]	M10(Oxidation): 100	59.68	High	High	P35580; P35579	450000000		[K].VDYKADEWLMK.[N]	CON_006960124 [581-591]; P35580 [584-594]; P35579 [577-587]
3	1	1	1355.73	1			26.43	Medium	Medium	Q9Y3Z3	55000000	36000000	[K].SFLYEIVSNKR.[N]	Q9Y3Z3 [295-305]
4	2	1	1314.76	1			50.4	High	High	P35579	84000000	28000000	[K].LRLEVNLQAMK.[A]	CON_006960124 [1560-1570]; P35579 [1556-1566]
2	1	1	1293.67	0			27.84	Medium	Medium	Q8WX93	65000000	49000000	[R].YAALSDQGLDIK.[A]	Q8WX93 [1348-1359]
6	1	1	1836.93	0			101.51	High	High	P11021	150000000	340000000	[K].SQIFSTASDNQPTVTIK.[V]	P11021 [448-464]
1	1	1	1112.56	0			27.92	Medium	Medium	P26639			[K].AEHDSILAEK.[A]	P26639 [66-75]
1	1	1	1153.57	0	1ﾗCarbamidomethyl [C9]		23.56	Medium	Medium	P16070		25000000	[K].ALSIGFETCR.[Y]	P16070 [69-78]
4	1	1	1381.85	1			46.55	High	High	P62277	48000000	47000000	[K].KGLTPSQIGVILR.[D]	P62277 [43-55]
2	2	1	1658.85	0			77.11	High	High	P0DMV9	300000000	160000000	[K].NQVALNPQNTVFDAK.[R]	P0DMV9 [57-71]
2	1	1	972.572	0			53.5	High	High	P62851		72000000	[R].AALQELLSK.[G]	P62851 [86-94]
4	1	1	1411.79	0			46.99	High	High	P04406	330000000	77000000	[R].GALQNIIPASTGAAK.[A]	P04406 [201-215]
7	2	1	1168.7	0			60.82	High	High	O00571	260000000	380000000	[K].SPILVATAVAAR.[G]	O00571 [492-503]
2	7	6	1243.65	0			65.07	High	High	P67936; CON_007032682; P09493; CON_007144053; CON_007270171; P06753	940000000		[R].IQLVEEELDR.[A]	P67936 [56-65]; CON_007032682 [92-101]; P09493 [92-101]; CON_007144053 [56-65]; CON_007270171 [92-101]; P06753 [93-102]
9	2	2	1954.06	0			93.58	High	High	CON_006989001; P63261	32000000000	7700000000	[R].VAPEEHPVLLTEAPLNPK.[A]	CON_006989001 [96-113]; P63261 [96-113]
4	1	1	1554.78	1	1ﾗAcetyl [N-Term]		82.77	High	High	P35579	1400000000	580000000	[M].AQQAADKYLYVDK.[N]	P35579 [2-14]	P35579 1ﾗAcetyl [N-Term]
2	9	2	1410.77	0			20.91	Medium	Medium	Q9BQE3; P68366			[R].QIFHPEQLITGK.[E]	P68363 [85-96]; Q9BQE3 [85-96]; P68366 [85-96]
1	3	1	1244.64	1			31.5	Medium	Medium	P35579		120000000	[K].LRNWQWWR.[L]	CON_006960124 [826-833]; P35749 [829-836]; P35579 [822-829]
4	12	3	1057.63	0			50.06	High	High	P04899; Q5JWF2; P08754		120000000	[KR].ILLLGAGESGK.[S]	P04899 [36-46]; Q5JWF2 [686-696]; P08754 [36-46]
1	1	1	1043.53	0			22.42	Medium	Medium	P84103		98000000	[R].AFGYYGPLR.[S]	P84103 [29-37]
2	1	1	1313.75	1			57.28	High	High	P39019		100000000	[K].LKVPEWVDTVK.[L]	P39019 [28-38]
4	1	1	1105.51	0	1ﾗCarbamidomethyl [C8]		46.48	High	High	P19474	930000000	850000000	[K].EAWDLGVCR.[D]	P19474 [352-360]
1	1	1	1741.85	0			69.71	High	High	Q9BUJ2		52000000	[R].NYILDQTNVYGSAQR.[R]	Q9BUJ2 [501-515]
4	1	1	1049.55	0			53.6	High	High	P61353	160000000	110000000	[R].YSVDIPLDK.[T]	P61353 [85-93]
4	2	1	1193.62	0			62.47	High	High	P35579	3000000000	940000000	[K].ALELDSNLYR.[I]	CON_006960124 [750-759]; P35579 [746-755]
3	1	1	1111.65	0			41.37	High	High	P46776	150000000	89000000	[K].TGAAPIIDVVR.[S]	P46776 [95-105]
4	1	1	2774.43	0			59.35	High	High	P05387	200000000	71000000	[K].LASVPAGGAVAVSAAPGSAAPAAGSAPAAAEEK.[K]	P05387 [62-94]
4	1	1	951.478	0	1ﾗAcetyl [N-Term]		61.5	High	High	P05141	45000000	70000000	[M].TDAAVSFAK.[D]	P05141 [2-10]	P05141 1ﾗAcetyl [N-Term]
8	3	1	840.461	0			36.37	Medium	Medium	P31942	140000000	81000000	[R].YIEIFR.[S]	P31942 [85-90]
4	9	1	1109.49	0			45.83	High	High	CON_000098652	840000000	260000000	[RK].DAEAWFNEK.[S]	CON_000098652 [335-343]
4	1	1	938.519	0			42.22	High	High	P08195	30000000	33000000	[R].LDYLSSLK.[V]	P08195 [248-255]
3	1	1	1404.7	0			70.19	High	High	P62750	300000000	160000000	[R].LAPDYDALDVANK.[I]	P62750 [140-152]
4	1	1	998.599	0			56.35	High	High	P19474	990000000	1200000000	[K].LQVALGELR.[R]	P19474 [139-147]
2	1	1	975.562	0			28.03	Medium	Medium	P06576		37000000	[K].IGLFGGAGVGK.[T]	P06576 [202-212]
4	1	1	1290.68	0			63.42	High	High	P38646	4000000000	5700000000	[K].VQQTVQDLFGR.[A]	P38646 [395-405]
2	1	1	955.488	0			42.77	High	High	Q08J23		42000000	[K].EILFYDR.[I]	Q08J23 [258-264]
1	1	1	2072.18	0			27.89	Medium	Medium	Q9Y3Z3			[K].VINDPIHGHIELHPLLVR.[I]	Q9Y3Z3 [117-134]
3	1	1	2003.93	0			90.34	High	High	Q5UIP0	75000000	100000000	[R].ELDPSLVSANDSPSGMQTR.[C]	Q5UIP0 [2150-2168]
1	1	1	1826.93	0			85.63	High	High	P61513		42000000	[K].TVAGGAWTYNTTSAVTVK.[S]	P61513 [63-80]
2	1	1	816.498	0			25.94	Medium	Medium	Q5UIP0		39000000	[R].ALWVISK.[Q]	Q5UIP0 [119-125]
10	3	2	1574.9	1			66.99	High	High	P35580; P35579	1800000000	570000000	[KR].AGKLDPHLVLDQLR.[C]	CON_006960124 [684-697]; P35580 [687-700]; P35579 [680-693]
3	1	1	1196.63	0			37.36	High	High	Q06830	78000000	49000000	[R].LVQAFQFTDK.[H]	Q06830 [159-168]
2	1	1	813.396	0			43.47	High	High	Q09666			[K].FSMPGFK.[AG]	Q09666 [885-891]; [1262-1268]; [1390-1396]; [1518-1524]; [1720-1726]; [2056-2062]; [2251-2257]; [2518-2524]; [2646-2652]; [2902-2908]; [3030-3036]; [3610-3616]; [3812-3818]; [4068-4074]; [4196-4202]; [4324-4330]; [4660-4666]; [4788-4794]
4	1	1	1171.6	0			59.39	High	High	P47756	240000000	84000000	[R].STLNEIYFGK.[T]	P47756 [226-235]
2	1	1	1078.55	0			57.54	High	High	Q07955	82000000		[R].DGTGVVEFVR.[K]	Q07955 [155-164]
2	1	1	1316.64	0			63.64	High	High	P11021	360000000	380000000	[R].NELESYAYSLK.[N]	P11021 [563-573]
4	14	2	1029.59	0			53.47	High	High	CON_003844445; CON_004507687	280000000	110000000	[R].VLDELTLAR.[AT]	CON_007212703 [230-238]; CON_IPI004686963 [203-211]; CON_003844445 [224-232]; CON_004507687 [193-201]; CON_001129471 [192-200]
3	1	1	1186.65	0			46.16	High	High	P01857	160000000	120000000	[K].GPSVFPLAPSSK.[S]	P01857 [5-16]
1	2	1	2286.12	1			26.68	Medium	Medium	P04264		32000000	[K].AEAESLYQSKYEELQITAGR.[H]	P04264 [367-386]
4	1	1	2174.04	1			44.01	High	High	P11021	530000000	110000000	[K].IEWLESHQDADIEDFKAK.[K]	P11021 [602-619]
4	1	1	1246.59	0			44.07	High	High	P24844	2800000000	540000000	[K].GNFNYVEFTR.[I]	P24844 [152-161]
1	1	1	1231.54	0	1ﾗCarbamidomethyl [C5]		32.37	Medium	Medium	P47756	150000000		[K].DYLLCDYNR.[D]	P47756 [58-66]
4	2	1	1226.71	0			58.03	High	High	P17844	110000000	47000000	[K].APILIATDVASR.[G]	P17844 [392-403]
1	1	1	3119.59	0			45.52	High	High	Q14764		57000000	[R].VASGPSPGEGISPQSAQAPQAPGDNHVVPVLR.[-]	Q14764 [862-893]
1	1	1	1278.63	0			58.46	High	High	Q5T5X7		36000000	[R].DLTSYAINPER.[F]	Q5T5X7 [669-679]
2	2	1	1857.91	1			33.33	Medium	Medium	CON_007139284		39000000	[R].RFGSEFSPELQASFQK.[V]	CON_007139284 [172-187]
2	1	1	1099.61	0			46.96	High	High	O43175		39000000	[R].GGIVDEGALLR.[A]	O43175 [237-247]
2	1	1	2046.92	0	1ﾗCarbamidomethyl [C16]		48.39	High	High	P30050	160000000	60000000	[R].HPHDIIDDINSGAVECPAS.[-]	P30050 [147-165]
3	1	1	1061.54	0	1ﾗCarbamidomethyl [C8]		66.92	High	High	P25398	88000000	57000000	[K].LGEWVGLCK.[I]	P25398 [85-93]
4	3	1	1141.61	0			56.42	High	High	P14618	98000000	53000000	[R].GDLGIEIPAEK.[V]	P14618 [295-305]
3	1	1	966.541	0			36.91	High	High	P83731	120000000	74000000	[K].VFQFLNAK.[C]	P83731 [28-35]
3	1	1	1630.91	1			57.38	High	High	P10809	130000000	64000000	[K].VGEVIVTKDDAMLLK.[G]	P10809 [345-359]
4	1	1	974.534	0			38.43	High	High	P62244	140000000	73000000	[R].MNVLADALK.[S]	P62244 [4-12]
2	1	1	1069.59	0			34.18	High	High	P68366	100000000	27000000	[K].EIIDPVLDR.[I]	P68366 [113-121]
4	1	1	1575.79	0			106.07	High	High	P25705	92000000	49000000	[R].ILGADTSVDLEETGR.[V]	P25705 [59-73]
1	1	1	1866.98	0			35.9	Medium	Medium	P08195		110000000	[R].IGDLQAFQGHGAGNLAGLK.[G]	P08195 [227-245]
4	2	1	1415.63	0			92.95	High	High	O14950	2500000000	83000000	[R].FTDEEVDELYR.[E]	O14950 [134-144]
4	2	1	1623.84	1			41.32	Medium	Medium	P35579	1000000000	230000000	[R].QGFPNRVVFQEFR.[Q]	CON_006960124 [710-722]; P35579 [706-718]
4	1	1	949.572	0			40.97	High	High	P62829	120000000	51000000	[K].NLYIISVK.[G]	P62829 [36-43]
6	2	1	1485.88	1			77.95	High	High	O00571	170000000	310000000	[R].KQYPISLVLAPTR.[E]	O00571 [264-276]
2	1	1	1724.81	1			57.96	High	High	Q9Y3Z3		56000000	[R].DKEVGNLYDMFHTR.[N]	Q9Y3Z3 [353-366]
3	1	1	2377.17	1	1ﾗCarbamidomethyl [C7]		62.84	High	High	P08670	520000000	85000000	[R].QVQSLTCEVDALKGTNESLER.[Q]	P08670 [322-342]
4	4	2	1336.64	0			58.51	High	High	O00571; P17844	510000000	970000000	[R].MLDMGFEPQIR.[RK]	O00571 [352-362]; P17844 [253-263]
5	4	2	1352.63	0	1ﾗOxidation [M4(100)]	M4(Oxidation): 100	61.36	High	High	O00571; P17844	120000000	71000000	[R].MLDMGFEPQIR.[RK]	O00571 [352-362]; P17844 [253-263]
1	1	1	1588.86	2			23.67	Medium	Medium	Q02543		10000000	[K].SRFWYFVSQLKK.[M]	Q02543 [42-53]
8	1	1	2142.05	1			61.53	High	High	P38646	800000000	370000000	[K].ERVEAVNMAEGIIHDTETK.[M]	P38646 [577-595]
3	1	1	1032.58	0			53.59	High	High	P46781	51000000	51000000	[R].LFEGNALLR.[R]	P46781 [71-79]
4	1	1	1882.94	0	1ﾗCarbamidomethyl [C3]		39.72	Medium	Medium	CON_MSA	120000000	90000000	[R].RPCFSALTVDETYVPK.[E]	CON_MSA [509-524]
2	1	1	1388.75	0			43.8	High	High	P28799		28000000	[K].EVVSAQPATFLAR.[S]	P28799 [498-510]
2	1	1	1535.79	0	1ﾗCarbamidomethyl [C2]; 1ﾗAcetyl [N-Term]		40.15	High	High	P36578	35000000	34000000	[M].ACARPLISVYSEK.[G]	P36578 [2-14]	P36578 1ﾗAcetyl [N-Term]
1	1	1	896.488	0			35.99	High	High	P23396		27000000	[K].FVADGIFK.[A]	P23396 [11-18]
4	1	1	1750.95	0	1ﾗCarbamidomethyl [C6]		35.6	High	High	P25398	92000000	48000000	[K].LVEALCAEHQINLIK.[V]	P25398 [64-78]
4	1	1	999.562	0			26.53	Medium	Medium	P35580	150000000	40000000	[K].LVWIPSER.[H]	P35580 [35-42]
2	1	1	877.514	0			40.96	High	High	P09382		37000000	[K].SFVLNLGK.[D]	P09382 [30-37]
4	2	1	1163.63	0			68.91	High	High	CON_007083981	230000000	310000000	[K].LVNELTEFAK.[T]	CON_007083981 [66-75]
2	1	1	1393.8	0			44.23	High	High	Q5UIP0		59000000	[K].LLMQPLSSIHVR.[T]	Q5UIP0 [319-330]
1	2	1	1732.02	1			13.6	Medium	Medium	Q5T9A4		23000000	[R].ITVLEALRHPIQVSR.[R]	Q5T9A4 [291-305]
6	1	1	1987.91	0			105.69	High	High	P19474	980000000	450000000	[R].DHAMVPLEEAAQEYQEK.[L]	P19474 [122-138]
4	1	1	1405.77	1			45.24	High	High	P62249	120000000	42000000	[K].EIKDILIQYDR.[T]	P62249 [107-117]
2	1	1	1953	1			103.55	High	High	P35580	510000000	88000000	[R].HATALEELSEQLEQAKR.[F]	P35580 [1201-1217]
2	1	1	1187.65	0			47.78	High	High	P62249		55000000	[K].GPLQSVQVFGR.[K]	P62249 [5-15]
6	2	1	1839.91	0			112.12	High	High	P35579	1800000000	120000000	[K].HSQAVEELAEQLEQTK.[R]	CON_006960124 [1198-1213]; P35579 [1194-1209]
1	1	1	983.52	0			39.39	High	High	P05556		19000000	[R].IGFGSFVEK.[T]	P05556 [182-190]
2	2	1	1320.68	0			63.21	High	High	O00571	680000000	560000000	[R].ELAVQIYEEAR.[K]	O00571 [277-287]
4	1	1	1205.64	0			62.93	High	High	P35579	2500000000	620000000	[K].TDLLLEPYNK.[Y]	P35579 [290-299]
2	2	1	1002.58	0			44.37	High	High	CON_007083981		150000000	[K].LVVSTQTALA.[-]	CON_007083981 [598-607]
2	1	1	782.456	0			21.33	Medium	Medium	P40429		34000000	[K].YLAFLR.[K]	P40429 [54-59]
3	2	1	1303.6	0			59.39	High	High	CON_007085262	460000000	330000000	[K].NSLESYAFNMK.[A]	CON_007085262 [540-550]
2	3	1	1511.84	0			73.53	High	High	CON_007083981		130000000	[K].VPQVSTPTLVEVSR.[SN]	CON_007083981 [438-451]
3	1	1	2730.33	2			51.04	High	High	P11021	670000000	160000000	[K].AVEEKIEWLESHQDADIEDFKAK.[K]	P11021 [597-619]
2	1	1	929.503	0			39.86	High	High	Q00325		38000000	[K].GVAPLWMR.[Q]	Q00325 [219-226]
2	1	1	2039.06	0			39.6	Medium	Medium	Q9BUJ2		77000000	[K].QGAPTSFLPPEASQLKPDR.[Q]	Q9BUJ2 [147-165]
3	1	1	854.477	0			39.06	High	High	P21796	38000000	44000000	[K].GYGFGLIK.[L]	P21796 [21-28]
2	1	1	1613.78	0			27.13	Medium	Medium	P52272		31000000	[R].MGPLGLDHMASSIER.[M]	P52272 [457-471]
3	2	1	1274.7	0			47.52	High	High	P35579	1700000000	400000000	[R].YEILTPNSIPK.[G]	CON_006960124 [725-735]; P35579 [721-731]
1	1	1	1353.77	0	1ﾗCarbamidomethyl [C8]		20	Medium	Medium	P62888	65000000		[K].LVILANNCPALR.[K]	P62888 [45-56]
4	3	1	1787.99	1			70.75	High	High	CON_007085262	1000000000	710000000	[R].IINEPTAAAIAYGLDKK.[VG]	CON_007085262 [172-188]
2	1	1	1470.77	0			46.49	High	High	P23396	130000000	63000000	[K].DEILPTTPISEQK.[G]	P23396 [215-227]
7	1	1	1566.78	0			58.49	High	High	P11021	1600000000	1100000000	[R].ITPSYVAFTPEGER.[L]	P11021 [61-74]
3	1	1	1746.9	0			48.62	High	High	P04899	130000000	55000000	[R].IAQSDYIPTQQDVLR.[T]	P04899 [163-177]
4	1	1	1844.87	1	1ﾗCarbamidomethyl [C11]		38.34	Medium	Medium	P15880	74000000	45000000	[K].KLLMMAGIDDCYTSAR.[G]	P15880 [212-227]
4	1	1	1647.84	0			107.45	High	High	Q00839	300000000	150000000	[R].NFILDQTNVSAAAQR.[R]	Q00839 [576-590]
4	1	1	1170.68	0			98.97	High	High	P18124	100000000	120000000	[R].IALTDNALIAR.[S]	P18124 [167-177]
1	1	1	1812.73	0	2ﾗCarbamidomethyl [C1; C6]		76.68	High	High	P35637		21000000	[K].CPNPTCENMNFSWR.[N]	P35637 [428-441]
1	1	1	916.565	0			18.79	Medium	Medium	O75396		12000000	[M].VLLTMIAR.[V]	O75396 [2-9]
2	1	1	1382.78	0			47.34	High	High	P26373	94000000	47000000	[K].LATQLTGPVMPVR.[N]	P26373 [146-158]
3	1	1	2200.03	1			58.89	High	High	P19338	150000000		[K].GLSEDTTEETLKESFDGSVR.[A]	P19338 [578-597]
4	2	1	1144.62	0	1ﾗAcetyl [N-Term]		68.14	High	High	CON_006997002	130000000	91000000	[M].ASGVAVSDGVIK.[V]	CON_006997002 [2-13]	CON_006997002 1ﾗAcetyl [N-Term]
3	1	1	1619.8	0			36.48	Medium	Medium	P62241	120000000	70000000	[R].QWYESHYALPLGR.[K]	P62241 [111-123]
3	2	1	1707.77	0			134.22	High	High	CON_000098652	1100000000	620000000	[K].GSLGGGFSSGGFSGGSFSR.[G]	CON_000098652 [41-59]
3	15	1	953.603	0			32.72	High	High	O60814	530000000	420000000	[R].LLLPGELAK.[H]	O60814 [101-109]
4	1	1	1575.91	2			61.33	High	High	P63173	360000000	120000000	[R].KIEEIKDFLLTAR.[R]	P63173 [4-16]
14	2	1	1998.06	1			131.75	High	High	P35579	4000000000	670000000	[K].KANLQIDQINTDLNLER.[S]	CON_006960124 [1758-1774]; P35579 [1754-1770]
2	1	1	720.465	0			19.24	Medium	Medium	Q9P032	41000000	32000000	[K].LLSFLK.[D]	Q9P032 [61-66]
3	1	1	720.465	0			19.19	Medium	Medium	O43155	41000000	32000000	[K].LLFLSK.[N]	O43155 [163-168]
2	1	1	1660.79	0			83.6	High	High	P61313		65000000	[R].VLNSYWVGEDSTYK.[F]	P61313 [115-128]
6	1	1	836.462	0			28.18	Medium	Medium	Q8N6U8	250000000	27000000	[R].LFSISNR.[I]	Q8N6U8 [358-364]
1	1	1	1318.74	1			61.42	High	High	P62851	91000000		[R].DKLNNLVLFDK.[A]	P62851 [42-52]
1	1	1	1862.04	0			34.43	Medium	Medium	P36578		80000000	[K].APIRPDIVNFVHTNLR.[K]	P36578 [30-45]
3	1	1	1144.64	0			40.94	High	High	P11310	65000000	47000000	[K].TGEYPVPLIR.[R]	P11310 [70-79]
7	1	1	1801.9	1			59.18	High	High	P11021	980000000	610000000	[R].IDTRNELESYAYSLK.[N]	P11021 [559-573]
3	3	1	1287.6	0			63.68	High	High	P0DMV9	310000000	230000000	[K].NALESYAFNMK.[S]	P0DMV9 [540-550]; P34931 [542-552]
3	1	1	1530.79	0	1ﾗCarbamidomethyl [C13]		91.79	High	High	P04406	300000000	82000000	[R].VPTANVSVVDLTCR.[L]	P04406 [235-248]
4	4	2	1319.7	0			88.68	High	High	P07437; P68371	670000000	520000000	[R].IMNTFSVVPSPK.[V]	Q13509 [163-174]; P04350 [163-174]; P07437 [163-174]; P68371 [163-174]
2	2	1	1966.06	1			90.23	High	High	CON_000193593	410000000	180000000	[R].HGVQELEIELQSQLSKK.[A]	CON_000193593 [375-391]
4	2	1	2160.98	0			62.13	High	High	O00571	70000000	730000000	[K].QEVPSWLENMAYEHHYK.[G]	O00571 [565-581]
5	1	1	1844.89	1			64.92	High	High	P62158	770000000	120000000	[K].EAFSLFDKDGDGTITTK.[E]	P62158 [15-31]
2	1	1	1399.84	1			44.94	High	High	P46781		48000000	[R].KQVVNIPSFIVR.[L]	P46781 [139-150]
1	2	1	1415.75	0			75.06	High	High	P21333		26000000	[R].IANLQTDLSDGLR.[L]	P21333 [64-76]
4	2	2	1946.9	0			51.47	High	High	CON_006989001; P63261	580000000	65000000	[K].YPIEHGIVTNWDDMEK.[I]	CON_006989001 [69-84]; P63261 [69-84]
2	1	1	1816	1			107.66	High	High	P11021		1200000000	[R].IINEPTAAAIAYGLDKR.[E]	P11021 [198-214]
3	2	1	2064.98	1			61.64	High	High	P07355	120000000	11000000	[R].RAEDGSVIDYELIDQDAR.[D]	P07355 [179-196]
4	1	1	758.492	0			35.84	High	High	P26373	92000000	78000000	[K].LILFPR.[K]	P26373 [124-129]
2	1	1	1068.58	0			50.6	High	High	P30837		43000000	[R].YGLAAAVFTR.[D]	P30837 [442-451]
2	1	1	1732.9	0	1ﾗCarbamidomethyl [C12]		30.8	Medium	Medium	Q9UHB6	220000000		[R].LLANQQVFHISCFR.[C]	Q9UHB6 [403-416]
1	3	1	1287.65	0	1ﾗCarbamidomethyl [C10]		30.02	Medium	Medium	P01859	60000000		[K].GPSVFPLAPCSR.[S]	P01859 [5-16]
2	3	1	914.567	0			43.51	High	High	Q5T9A4		30000000	[R].ITVLEALR.[H]	Q5T9A4 [291-298]
4	1	1	2105.08	1			54.89	High	High	P38646	730000000	500000000	[R].VINEPTAAALAYGLDKSEDK.[V]	P38646 [219-238]
4	1	1	1847.8	0			88.38	High	High	P08238	150000000	44000000	[R].NPDDITQEEYGEFYK.[S]	P08238 [292-306]
3	2	1	2209.03	1			43.17	Medium	Medium	P35579	670000000	78000000	[R].ELEDATETADAMNREVSSLK.[N]	CON_006960124 [1903-1922]; P35579 [1899-1918]
2	1	1	1484.8	1			67.55	High	High	P62906		43000000	[K].KYDAFLASESLIK.[Q]	P62906 [106-118]
1	2	1	1258.7	0			25.44	Medium	Medium	P35580	87000000		[R].YEILTPNAIPK.[G]	P35580 [728-738]; Q7Z406 [745-755]
4	2	1	1539.91	1			49.75	High	High	P08670	570000000	130000000	[K].ILLAELEQLKGQGK.[S]	P08670 [130-143]
6	2	1	1919.92	0			112.31	High	High	P35579	490000000	46000000	[K].TELEDTLDSTAAQQELR.[S]	CON_006960124 [1150-1166]; P35579 [1146-1162]
5	3	1	1480.75	1			59.95	High	High	CON_007085262	280000000	170000000	[R].ARFEELNADLFR.[G]	CON_007085262 [300-311]
4	9	1	1071.64	0			31.6	Medium	Medium	P62820		38000000	[KR].LLIIGDSGVGK.[TS]	P62820 [14-24]
4	1	1	1158.6	0			48.28	High	High	P19474	450000000	250000000	[K].DLDITSPELR.[S]	P19474 [261-270]
4	8	4	998.486	0			36.69	High	High	CON_006989001; P62736; P68032; P63261	3200000000	840000000	[R].DLTDYLMK.[I]	CON_006989001 [184-191]; P62736 [186-193]; P68032 [186-193]; P63261 [184-191]
6	8	4	1014.48	0	1ﾗOxidation [M7(100)]	M7(Oxidation): 100	36.26	Medium	Medium	CON_006989001; P62736; P68032; P63261	650000000	98000000	[R].DLTDYLMK.[I]	CON_006989001 [184-191]; P62736 [186-193]; P68032 [186-193]; P63261 [184-191]
2	1	1	835.475	0			42.69	High	High	P12956	51000000	19000000	[K].FTVPMLK.[E]	P12956 [576-582]
1	1	1	2103.18	0			37.55	High	High	P21796		41000000	[K].VNNSSLIGLGYTQTLKPGIK.[L]	P21796 [237-256]
2	1	1	1933.02	0			43.06	High	High	Q9UL40		36000000	[K].IVLNSIEQYQAHVSGFK.[H]	Q9UL40 [246-262]
1	4	1	1565.83	1			21.84	Medium	Medium	CON_007085262		50000000	[K].LLQDFFNGKELNK.[S]	CON_007085262 [349-361]; P17066 [351-363]
2	3	1	1351.67	0			70.82	High	High	Q9BUF5		26000000	[R].IMNTFSVMPSPK.[V]	Q9BUF5 [163-174]; CON_006971072 [163-174]
2	1	1	2278.16	2			53.32	High	High	Q5UIP0		130000000	[R].RVSFADPIYQAGLADDIDRR.[C]	Q5UIP0 [2203-2222]
4	1	1	1158.66	0			32.55	Medium	Medium	Q02878	120000000	120000000	[K].AIPQLQGYLR.[S]	Q02878 [263-272]
2	1	1	989.578	0			42.98	High	High	P62805	55000000	25000000	[K].VFLENVIR.[D]	P62805 [61-68]
4	1	1	996.5	0			41.47	High	High	O14979	130000000	36000000	[K].DLTEYLSR.[F]	O14979 [163-170]
1	1	1	1147.61	0			20.39	Medium	Medium	P17987		27000000	[R].EQLAIAEFAR.[S]	P17987 [434-443]
3	6	2	2315.13	1			54.21	High	High	B9A064; P0CG05	190000000	100000000	[K].QSNNKYAASSYLSLTPEQWK.[S]	B9A064 [169-188]; P0CG05 [61-80]
5	2	1	2741.23	1	1ﾗCarbamidomethyl [C17]		52.18	High	High	O00571	1900000000	1400000000	[K].KGADSLEDFLYHEGYACTSIHGDR.[S]	O00571 [452-475]
1	2	1	1527.75	0			66.57	High	High	P42677		50000000	[R].LVQSPNSYFMDVK.[C]	P42677 [24-36]
3	2	1	785.524	0			20.73	Medium	Medium	Q9C0E2	230000000	150000000	[R].LLSAILR.[VH]	Q9C0E2 [607-613]
3	1	1	1937.96	0			98.61	High	High	P35580	580000000	61000000	[R].LQQELDDLTVDLDHQR.[Q]	P35580 [1425-1440]
3	1	1	1170.6	0			43.87	High	High	P32969	77000000	38000000	[K].FLDGIYVSEK.[G]	P32969 [175-184]
2	1	1	1304.66	0			44.42	High	High	Q00610		23000000	[R].NNLAGAEELFAR.[K]	Q00610 [355-366]
6	1	1	1751.86	0			102.21	High	High	P35579	5300000000	780000000	[R].LTEMETLQSQLMAEK.[L]	P35579 [868-882]
8	1	1	1767.85	0	1ﾗOxidation [M12(100)]	M4(Oxidation): 100	108.34	High	High	P35579	580000000	53000000	[R].LTEMETLQSQLMAEK.[L]	P35579 [868-882]
2	1	1	3619.71	1			70.77	High	High	P01834	710000000	290000000	[K].VDNALQSGNSQESVTEQDSKDSTYSLSSTLTLSK.[A]	P01834 [42-75]
3	1	1	1942.93	0			101.24	High	High	P84098	130000000	46000000	[K].VWLDPNETNEIANANSR.[Q]	P84098 [22-38]
2	4	1	1542.74	1	1ﾗCarbamidomethyl [C7]		48.82	High	High	P0DMV9		55000000	[R].ARFEELCSDLFR.[S]	P17066 [302-313]; P0DMV9 [300-311]
2	1	1	1533.87	0			37.46	High	High	Q96AG4		31000000	[R].LVNLQHLDLLNNK.[L]	Q96AG4 [84-96]
4	1	1	1284.68	0			50.02	High	High	P62753	110000000	59000000	[K].DIPGLTDTTVPR.[R]	P62753 [120-131]
2	1	1	1469.75	1			39.7	Medium	Medium	O14979	54000000		[K].MFIGGLSWDTSKK.[D]	O14979 [150-162]
2	1	1	1450.74	0	1ﾗCarbamidomethyl [C2]		43.19	High	High	P62241		110000000	[K].NCIVLIDSTPYR.[Q]	P62241 [99-110]
2	1	1	1379.78	1			53.27	High	High	O00571		24000000	[K].DSLTLVFVETKK.[G]	O00571 [441-452]
1	1	1	1346.66	0			35.23	Medium	Medium	Q9H5N1			[R].SIMDEAPLTDVR.[D]	Q9H5N1 [553-564]
2	1	1	1248.67	0			62.84	High	High	Q5UIP0	210000000	290000000	[K].IGISDISSLSEK.[T]	Q5UIP0 [1700-1711]
4	2	1	2163.97	0	1ﾗCarbamidomethyl [C3]		47.92	High	High	P01768	4200000000	3500000000	[R].LSCAASGFTFSSYGMHWVR.[Q]	P01768 [39-57]
1	2	1	2179.97	0	1ﾗCarbamidomethyl [C3]; 1ﾗOxidation [M15(100)]	M15(Oxidation): 100	38.27	Medium	Medium	P01768	610000000		[R].LSCAASGFTFSSYGMHWVR.[Q]	P01768 [39-57]
4	2	1	1260.6	0			44.02	High	High	O14950	5300000000	1000000000	[K].GNFNYIEFTR.[I]	O14950 [152-161]
2	1	1	2303.22	2			34.12	Medium	Medium	P38646	110000000	67000000	[R].TTPSVVAFTADGERLVGMPAKR.[Q]	P38646 [86-107]
2	1	1	824.467	0			34.1	Medium	Medium	P45880		28000000	[K].GFGFGLVK.[L]	P45880 [32-39]
3	1	1	1546.85	0			76.41	High	High	P62913	230000000	130000000	[K].VLEQLTGQTPVFSK.[A]	P62913 [39-52]
4	2	1	1800.94	1			56.06	High	High	P35579	250000000	50000000	[K].NFINNPLAQADWAAKK.[L]	CON_006960124 [17-32]; P35579 [15-30]
1	1	1	1316.74	0			55.17	High	High	P25705		27000000	[K].TSIAIDTIINQK.[R]	P25705 [219-230]
4	1	1	988.583	0			34.2	High	High	P36578	150000000	120000000	[K].NVTLPAVFK.[A]	P36578 [21-29]
2	5	1	1242.71	0			37.77	High	High	P08238		66000000	[K].ADLINNLGTIAK.[SF]	P08238 [96-107]
2	1	1	1203.67	0			47.85	High	High	P08195		13000000	[R].VILDLTPNYR.[G]	P08195 [304-313]
8	1	1	1856.91	0			92.43	High	High	P38646	3300000000	1300000000	[R].VEAVNMAEGIIHDTETK.[M]	P38646 [579-595]
1	1	1	2693.41	1			38.35	High	High	O75531	260000000		[K].HRDFVAEPMGEKPVGSLAGIGEVLGK.[K]	O75531 [7-32]
4	1	1	1901.98	0			116.77	High	High	O00159	87000000	29000000	[R].VNSININQGSITFAGGPGR.[D]	O00159 [1013-1031]
4	2	1	1632.79	0			130.74	High	High	P01619	83000000	63000000	[R].FSGSGSGTDFTLTISR.[L]	P01619 [83-98]
4	2	1	1203.64	0			50.99	High	High	P35580	190000000	79000000	[RK].ALELDPNLYR.[I]	P35580 [753-762]; P35749 [753-762]
3	1	1	1382.7	0			45.54	High	High	Q00839	120000000	65000000	[K].YNILGTNTIMDK.[M]	Q00839 [525-536]
1	1	1	1046.6	0			43.59	High	High	P39656		31000000	[K].SSLNPILFR.[G]	P39656 [190-198]
4	2	1	1025.51	0			56.32	High	High	P60660	5600000000	870000000	[K].EAFQLFDR.[T]	P60660 [14-21]
1	1	1	1641.91	0			54.24	High	High	Q5UIP0		180000000	[K].LIAEQTLQENLIEK.[G]	Q5UIP0 [1468-1481]
1	1	1	4058.63	0	7ﾗCarbamidomethyl [C8; C9; C16; C17; C23; C24; C30]		40.49	Medium	Medium	P28799		220000000	[R].LQSGAWGCCPFTQAVCCEDHIHCCPAGFTCDTQK.[G]	P28799 [299-332]
4	2	1	1197.69	0			82.99	High	High	P52907	260000000	91000000	[R].LLLNNDNLLR.[E]	P52907 [38-47]
2	2	1	2045.03	1			41.53	Medium	Medium	CON_007083981		110000000	[R].RHPYFYAPELLYYANK.[Y]	CON_007083981 [168-183]
5	1	1	2488.31	2			58.46	High	High	P11021	470000000	130000000	[K].VLEDSDLKKSDIDEIVLVGGSTR.[I]	P11021 [345-367]
4	1	1	1217.63	0			59.67	High	High	P11021	530000000	560000000	[K].DAGTIAGLNVMR.[I]	P11021 [186-197]
1	1	1	1233.63	0	1ﾗOxidation [M11(100)]	M11(Oxidation): 100	35.78	Medium	Medium	P11021	200000000		[K].DAGTIAGLNVMR.[I]	P11021 [186-197]
4	1	1	1962.08	1			39.31	High	High	P22061	42000000	33000000	[K].MKPLMGVIYVPLTDKEK.[Q]	P22061 [205-221]
11	1	1	2211.1	0			82.81	High	High	CON_Trypsin	38000000000	21000000000	[R].LGEHNIDVLEGNEQFINAAK.[I]	CON_Trypsin [58-77]
4	1	1	1352.69	0			58.04	High	High	Q9BUJ2	43000000	35000000	[K].YNILGTNAIMDK.[M]	Q9BUJ2 [450-461]
4	1	1	1242.68	0			68.3	High	High	P38646	7000000000	6600000000	[K].DAGQISGLNVLR.[V]	P38646 [207-218]
2	1	1	901.551	0			58.53	High	High	Q96HC4	27000000		[R].GPFLVALGK.[S]	Q96HC4 [429-437]
1	1	1	1993	1			27.15	Medium	Medium	Q9NYL9	210000000		[K].STTGPFDREHLLSYLEK.[E]	Q9NYL9 [59-75]
4	1	1	1014.62	0			54.13	High	High	CON_007083981	51000000	120000000	[K].QTALVELLK.[H]	CON_007083981 [549-557]
4	1	1	990.598	0			53.94	High	High	P62701	210000000	150000000	[R].LSNIFVIGK.[G]	P62701 [222-230]
2	2	1	1379.76	1			25.45	Medium	Medium	P62937	47000000		[R].VSFELFADKVPK.[T]	P62937 [20-31]
3	4	2	2356.16	1			99.4	High	High	P62736; P68032	240000000	53000000	[R].KDLYANNVLSGGTTMYPGIADR.[M]	P62736 [293-314]; P68032 [293-314]
2	1	1	1016.6	0			65.13	High	High	P45880		26000000	[K].LTLSALVDGK.[S]	P45880 [268-277]
4	1	1	1107.62	0			41.66	High	High	P62861	160000000	110000000	[R].FVNVVPTFGK.[K]	P62861 [42-51]
5	2	1	1533.85	1			87.97	High	High	P08670	170000000	15000000	[R].KVESLQEEIAFLK.[K]	P08670 [223-235]
3	1	1	1083.64	0			45.07	High	High	Q9ULV4	120000000	17000000	[K].NADPILISLK.[H]	Q9ULV4 [382-391]
5	1	1	2406.2	1			130.24	High	High	P38646	2300000000	1500000000	[K].AMQDAEVSKSDIGEVILVGGMTR.[M]	P38646 [369-391]
5	1	1	2422.2	1	1ﾗOxidation [M2(100)]	M2(Oxidation): 100	86.55	High	High	P38646	540000000	140000000	[K].AMQDAEVSKSDIGEVILVGGMTR.[M]	P38646 [369-391]
4	1	1	969.504	0			40.3	High	High	P62241	100000000	36000000	[K].ELEFYLR.[K]	P62241 [194-200]
2	1	1	2593.29	0			58.94	High	High	Q5UIP0	110000000	140000000	[K].FDGSENRPFSPSPLNNISSTVTVK.[N]	Q5UIP0 [1227-1250]
3	1	1	1695.75	0			66.23	High	High	Q15233	140000000	29000000	[R].FAQPGSFEYEYAMR.[W]	Q15233 [257-270]
1	1	1	1801.96	1	1ﾗCarbamidomethyl [C1]		25.18	Medium	Medium	Q5UIP0		33000000	[R].CVWSPLASPSTSILKR.[G]	Q5UIP0 [2169-2184]
5	1	1	1718.91	0			78.67	High	High	P62241	96000000	55000000	[R].IIDVVYNASNNELVR.[T]	P62241 [78-92]
1	1	1	1983.02	1			57.72	High	High	Q06830		28000000	[R].TIAQDYGVLKADEGISFR.[G]	Q06830 [111-128]
5	2	1	1851.93	1			44.85	High	High	CON_000193593	660000000	390000000	[K].TLNDMRQEYEQLIAK.[N]	CON_000193593 [322-336]
1	2	1	1867.92	1	1ﾗOxidation [M5(100)]	M5(Oxidation): 100	23.11	Medium	Medium	CON_000193593	44000000		[K].TLNDMRQEYEQLIAK.[N]	CON_000193593 [322-336]
1	1	1	1270.63	0			21.78	Medium	Medium	Q13310		22000000	[K].EFSPFGSITSAK.[V]	Q13310 [313-324]
3	1	1	1613.87	0			76.83	High	High	Q15149	85000000	19000000	[R].LLDAQLSTGGIVDPSK.[S]	Q15149 [3270-3285]
4	1	1	947.592	0			53.82	High	High	P62269	100000000	75000000	[K].IAFAITAIK.[G]	P62269 [26-34]
3	2	1	1544.69	0			86.71	High	High	P60660	930000000	140000000	[K].DQGTYEDYVEGLR.[V]	P60660 [82-94]
4	1	1	1435.75	0			115.15	High	High	P06576		55000000	[R].FTQAGSEVSALLGR.[I]	P06576 [311-324]
2	1	1	1451.76	0			31.62	Medium	Medium	P62906		18000000	[K].AVDIPHMDIEALK.[K]	P62906 [79-91]
4	2	1	1340.78	0			66.98	High	High	CON_006997002	87000000	50000000	[K].LGGSAVISLEGKPL.[-]	CON_006997002 [153-166]
4	2	2	1022.49	0			72	High	High	P35637; Q92804	130000000	55000000	[K].AAIDWFDGK.[E]	P35637 [349-357]; Q92804 [298-306]
4	1	1	1783.92	0			44.82	High	High	P04792	390000000	200000000	[R].VSLDVNHFAPDELTVK.[T]	P04792 [97-112]
2	1	1	2427.29	2			37.7	High	High	P26373		25000000	[K].KGDSSAEELKLATQLTGPVMPVR.[N]	P26373 [136-158]
2	2	1	1069.6	0			44.87	High	High	Q9BUF5		25000000	[R].YLTVATVFR.[G]	Q13509 [310-318]; Q9BUF5 [310-318]
2	2	1	920.509	0			46.35	High	High	Q06830		35000000	[R].GLFIIDDK.[G]	Q06830 [129-136]
1	1	1	1259.75	0			21.54	Medium	Medium	Q99623		25000000	[K].LLLGAGAVAYGVR.[E]	Q99623 [25-37]
1	1	1	2286.18	0			68.73	High	High	P21333		31000000	[K].YTPVQQGPVGVNVTYGGDPIPK.[S]	P21333 [937-958]
6	1	1	1540.84	1			55.71	High	High	Q09666	93000000	37000000	[K].ISMPDIDLNLKGPK.[VM]	Q09666 [2707-2720]; [3091-3104]; [3219-3232]; [3543-3556]; [3745-3758]; [3873-3886]; [4721-4734]
5	2	2	2343.16	1			127.91	High	High	CON_006989001; P63261	4000000000	990000000	[R].KDLYANTVLSGGTTMYPGIADR.[M]	CON_006989001 [291-312]; P63261 [291-312]
4	1	1	2089.01	0			54.13	High	High	P52907	410000000	62000000	[K].FITHAPPGEFNEVFNDVR.[L]	P52907 [20-37]
8	1	1	1446.76	0			88.91	High	High	P38646	1600000000	720000000	[K].SDIGEVILVGGMTR.[M]	P38646 [378-391]
4	1	1	1462.76	0	1ﾗOxidation [M12(100)]	M12(Oxidation): 100	66.99	High	High	P38646	170000000	34000000	[K].SDIGEVILVGGMTR.[M]	P38646 [378-391]
6	2	1	1571.85	0			76.04	High	High	P35579	6200000000	1400000000	[K].VSHLLGINVTDFTR.[G]	CON_006960124 [378-391]; P35579 [374-387]
1	1	1	1704.85	1	1ﾗCarbamidomethyl [C3]		23.32	Medium	Medium	Q00839	49000000		[K].KDCEVVMMIGLPGAGK.[T]	Q00839 [495-510]
4	1	1	829.529	0			54.23	High	High	P08238	54000000	53000000	[R].ALLFIPR.[R]	P08238 [331-337]
1	1	1	1972.97	0			37.19	Medium	Medium	Q13501	120000000		[K].LAFPSPFGHLSEGFSHSR.[W]	Q13501 [166-183]
4	2	1	1532.62	0	1ﾗCarbamidomethyl [C1]; 1ﾗAcetyl [N-Term]		85.38	High	High	P60660	2600000000	250000000	[M].CDFTEDQTAEFK.[E]	P60660 [2-13]	P60660 1ﾗAcetyl [N-Term]
2	4	1	1081.57	0			53.12	High	High	CON_007085262		55000000	[K].LLQDFFNGK.[E]	CON_007085262 [349-357]; P17066 [351-359]
4	2	1	999.562	0			44.06	High	High	P35579	1200000000	230000000	[R].GDLPFVVPR.[R]	CON_006960124 [1928-1936]; P35579 [1924-1932]
1	3	1	1740.85	1	1ﾗCarbamidomethyl [C9]		39.74	High	High	P68366	49000000		[K].RSIQFVDWCPTGFK.[V]	P68363 [339-352]; P68366 [339-352]
2	1	1	1061.6	0			38.64	Medium	Medium	P27824		48000000	[R].GTLSGWILSK.[A]	P27824 [78-87]
3	1	1	2617.31	2			32.98	Medium	Medium	P35579	1500000000	160000000	[K].IRELESQISELQEDLESERASR.[N]	P35579 [1106-1127]
2	4	1	1157.67	0			41.88	High	High	P11940	110000000	67000000	[K].FSPAGPILSIR.[IV]	P11940 [31-41]
2	6	2	1229.6	0			57.29	High	High	P07437; P68371		92000000	[R].ISEQFTAMFR.[R]	Q13509 [381-390]; P04350 [381-390]; P07437 [381-390]; P68371 [381-390]; CON_006971072 [381-390]
4	1	1	1269.65	0			71.82	High	High	CON_007071011	72000000	50000000	[K].QDGQFSVLFTK.[C]	CON_007071011 [121-131]
1	1	1	1389.78	0	1ﾗAcetyl [N-Term]		28.19	Medium	Medium	P59998		45000000	[M].TATLRPYLSAVR.[A]	P59998 [2-13]
1	1	1	1960.99	1			34.91	Medium	Medium	Q92804	120000000		[K].AAIDWFDGKEFHGNIIK.[V]	Q92804 [298-314]
7	3	2	1318.75	0			59.2	High	High	P35580; P35579	1900000000	420000000	[K].LDPHLVLDQLR.[C]	CON_006960124 [687-697]; P35580 [690-700]; P35579 [683-693]
8	3	1	1305.67	0			71.39	High	High	P35579	1600000000	370000000	[K].EQADFAIEALAK.[A]	CON_006960124 [412-423]; P35579 [408-419]; Q7Z406 [434-445]
2	1	1	1624.81	0			79.9	High	High	P09874	160000000	42000000	[R].VVSEDFLQDVSASTK.[S]	P09874 [453-467]
3	8	2	1824.99	0			40.36	High	High	Q9BQE3; P68366	1200000000	640000000	[K].VGINYQPPTVVPGGDLAK.[V]	P68363 [353-370]; Q9BQE3 [353-370]; P68366 [353-370]
3	2	1	2933.45	2	1ﾗCarbamidomethyl [C12]		54.66	High	High	P35579	780000000	110000000	[K].FSKVEDMAELTCLNEASVLHNLKER.[Y]	CON_006960124 [82-106]; P35579 [80-104]
3	2	1	2461.15	1			121.47	High	High	P35579	2400000000	170000000	[K].KMQQNIQELEEQLEEEESAR.[Q]	CON_006960124 [944-963]; P35579 [940-959]
2	2	1	2342.98	0	1ﾗCarbamidomethyl [C7]		147.99	High	High	CON_000098652	200000000	150000000	[R].GSSGGGCFGGSSGGYGGLGGFGGGSFR.[G]	CON_000098652 [60-86]
2	3	1	1383.69	0			87.05	High	High	P04264	790000000	430000000	[K].SLNNQFASFIDK.[V]	P04264 [186-197]; CON_007148761 [182-193]
2	2	1	1475.75	0			73.55	High	High	P04264	1600000000	540000000	[K].WELLQQVDTSTR.[T]	P04264 [212-223]
4	1	1	1043.57	0	1ﾗAcetyl [N-Term]		57.42	High	High	P67936	200000000	41000000	[M].AGLNSLEAVK.[R]	P67936 [2-11]	P67936 1ﾗAcetyl [N-Term]
1	1	1	1146.58	0			21.6	Medium	Medium	Q08J23		55000000	[K].WMPGITQWK.[V]	Q08J23 [357-365]
1	2	1	1085.62	0			21.48	Medium	Medium	P21333		25000000	[R].LYSVSYLLK.[D]	P21333 [2613-2621]
4	4	1	1513.79	0			95.18	High	High	P08238		98000000	[R].GVVDSEDIPLNLSR.[E]	P08238 [379-392]
4	1	1	1502.76	0			80.5	High	High	P01834	80000000	63000000	[K].DSTYSLSSTLTLSK.[A]	P01834 [62-75]
2	2	1	1907.92	0	1ﾗCarbamidomethyl [C9]		42.3	High	High	CON_007083981		44000000	[K].LFTFHADICTLPDTEK.[Q]	CON_007083981 [529-544]
2	1	1	951.53	0			43.89	High	High	O00159		23000000	[R].TFTWLVGK.[I]	O00159 [389-396]
4	1	1	1986.03	0	1ﾗCarbamidomethyl [C13]		55.01	High	High	P62280	740000000	110000000	[R].DVQIGDIVTVGECRPLSK.[T]	P62280 [119-136]
2	1	1	1329.66	0			29.38	Medium	Medium	P07910	82000000	36000000	[K].GFAFVQYVNER.[N]	P07910 [51-61]
2	1	1	848.503	0			36.72	High	High	Q5UIP0		23000000	[K].IAFIAWK.[S]	Q5UIP0 [292-298]
3	2	1	3196.63	3			50.66	High	High	CON_000098652	700000000	52000000	[K].SKELTTEIDNNIEQISSYKSEITELRR.[N]	CON_000098652 [344-370]
2	1	1	1695.76	0			40.78	High	High	P22626	280000000		[R].GFGFVTFDDHDPVDK.[I]	P22626 [154-168]
1	1	1	880.45	0			39.98	Medium	Medium	Q9BUJ2		12000000	[K].WMGIAFR.[I]	Q9BUJ2 [351-357]
4	1	1	1261.68	0			99.92	High	High	P83731	240000000	170000000	[R].AITGASLADIMAK.[R]	P83731 [81-93]
5	1	1	1694.85	0			69.41	High	High	P38646	6400000000	230000000	[K].NAVITVPAYFNDSQR.[Q]	P38646 [188-202]
5	4	1	1986.02	0			56.16	High	High	P0CG05	740000000	16000000	[K].AAPSVTLFPPSSEELQANK.[A]	P0CG05 [5-23]
4	1	1	1448.78	0			80.39	High	High	Q5UIP0	160000000	220000000	[K].TIGDLSTLTASEIK.[T]	Q5UIP0 [2329-2342]
4	1	1	1268.66	0	1ﾗAcetyl [N-Term]		55.4	High	High	P46779	130000000	75000000	[M].SAHLQWMVVR.[N]	P46779 [2-11]	P46779 1ﾗAcetyl [N-Term]
2	1	1	1919.1	1			27.31	Medium	Medium	P06576		120000000	[K].VLDSGAPIKIPVGPETLGR.[I]	P06576 [125-143]
4	2	1	2377.19	1			142.77	High	High	CON_000193593	420000000	110000000	[R].LASYLDKVQALEEANNDLENK.[I]	CON_000193593 [164-184]
3	2	1	1374.72	0			67.04	High	High	P42166	120000000	51000000	[M].PEFLEDPSVLTK.[D]	P42166 [2-13]
4	1	1	2283.18	0			81.68	High	High	CON_Trypsin	1800000000	1500000000	[K].IITHPNFNGNTLDNDIMLIK.[L]	CON_Trypsin [78-97]
4	1	1	2299.18	0	1ﾗOxidation [M17(100)]	M17(Oxidation): 100	87.18	High	High	CON_Trypsin	700000000	230000000	[K].IITHPNFNGNTLDNDIMLIK.[L]	CON_Trypsin [78-97]
1	1	1	1516.82	0			29.71	Medium	Medium	P17987		18000000	[R].SQNVMAAASIANIVK.[S]	P17987 [19-33]
4	3	2	1039.59	0			49.49	High	High	P07437; P68371	460000000	170000000	[R].YLTVAAVFR.[G]	P04350 [310-318]; P07437 [310-318]; P68371 [310-318]
2	2	1	1552.76	0	2ﾗCarbamidomethyl [C11; C12]		73.84	High	High	P35579		93000000	[K].ITDVIIGFQACCR.[G]	CON_006960124 [783-795]; P35579 [779-791]
1	1	1	1334.64	0			41.87	High	High	P31943	72000000		[K].SNNVEMDWVLK.[H]	P31943 [88-98]
5	3	1	1638.86	1			65.98	High	High	P04264	1200000000	630000000	[K].SLNNQFASFIDKVR.[F]	P04264 [186-199]; CON_007148761 [182-195]
2	1	1	934.561	0			37.35	High	High	P46781		13000000	[K].LDYILGLK.[I]	P46781 [94-101]
2	1	1	2841.36	1	1ﾗCarbamidomethyl [C3]		82.62	High	High	P38646	1100000000	700000000	[K].AKCELSSSVQTDINLPYLTMDSSGPK.[H]	P38646 [315-340]
1	1	1	2857.36	1	1ﾗCarbamidomethyl [C3]; 1ﾗOxidation [M20(100)]	M20(Oxidation): 100	65.41	High	High	P38646		46000000	[K].AKCELSSSVQTDINLPYLTMDSSGPK.[H]	P38646 [315-340]
3	3	1	975.458	0			28.29	Medium	Medium	P35579	2200000000	550000000	[R].NWQWWR.[L]	CON_006960124 [828-833]; P35749 [831-836]; P35579 [824-829]
3	2	1	2571.25	1	1ﾗCarbamidomethyl [C9]		54.95	High	High	P35579	1900000000	270000000	[K].VEDMAELTCLNEASVLHNLKER.[Y]	CON_006960124 [85-106]; P35579 [83-104]
1	2	1	2587.25	1	1ﾗCarbamidomethyl [C9]; 1ﾗOxidation [M4(100)]	M4(Oxidation): 100	28.15	Medium	Medium	P35579	170000000		[K].VEDMAELTCLNEASVLHNLKER.[Y]	CON_006960124 [85-106]; P35579 [83-104]
2	2	1	1900.14	2			40.17	High	High	P35579	89000000		[R].VISGVLQLGNIVFKKER.[N]	CON_006960124 [346-362]; P35579 [342-358]
5	2	1	1837.97	0			113.54	High	High	CON_000193593	380000000	140000000	[R].HGVQELEIELQSQLSK.[K]	CON_000193593 [375-390]
7	1	1	1645.88	0			86.22	High	High	P38646	2300000000	1200000000	[R].VINEPTAAALAYGLDK.[S]	P38646 [219-234]
8	2	1	1982	0			101.61	High	High	CON_007085262	360000000	230000000	[K].TVTNAVVTVPAYFNDSQR.[Q]	CON_007085262 [138-155]
2	1	1	936.482	0			24.11	Medium	Medium	Q8IYU4	140000000	110000000	[K].ANTAMISTK.[G]	Q8IYU4 [358-366]
2	1	1	1853.99	0			59.87	High	High	Q99623		58000000	[R].IGGVQQDTILAEGLHFR.[I]	Q99623 [55-71]
2	6	1	2750.29	0	1ﾗCarbamidomethyl [C15]		69.88	High	High	P68366	300000000	170000000	[K].AYHEQLSVAEITNACFEPANQMVK.[C]	P68363 [281-304]; P68366 [281-304]
4	1	1	1044.59	0	1ﾗAcetyl [N-Term]		56.74	High	High	CON_007144053	250000000	48000000	[M].AGITTIEAVK.[R]	CON_007144053 [2-11]	CON_007144053 1ﾗAcetyl [N-Term]
2	1	1	1336.68	0			36.4	High	High	Q5UIP0		52000000	[K].STDFVFIPPEGK.[D]	Q5UIP0 [1046-1057]
2	1	1	1782.83	0	1ﾗCarbamidomethyl [C7]		69.73	High	High	P62701		110000000	[K].FDTGNLCMVTGGANLGR.[I]	P62701 [175-191]
2	1	1	1902.87	1			25.83	Medium	Medium	P04792	200000000	150000000	[R].GPSWDPFRDWYPHSR.[L]	P04792 [13-27]
2	1	1	1231.66	0	1ﾗCarbamidomethyl [C2]		30.88	Medium	Medium	P17987	59000000		[R].ICDDELILIK.[N]	P17987 [356-365]
1	2	1	2043.04	0			43.86	High	High	B9A064			[K].ANPTVTLFPPSSEELQANK.[A]	B9A064 [113-131]
1	1	1	1031.52	0			26.74	Medium	Medium	Q9C091		39000000	[K].DPLGETFPR.[S]	Q9C091 [1041-1049]
5	1	1	1512.75	1			81.41	High	High	P11021	540000000	360000000	[R].AKFEELNMDLFR.[S]	P11021 [325-336]
2	2	1	1406.71	0	1ﾗAcetyl [N-Term]		57.93	High	High	CON_IPI0030695910	330000000	180000000	[M].SIHFSSPVFTSR.[S]	CON_IPI0030695910 [2-13]	CON_IPI0030695910 1ﾗAcetyl [N-Term]
3	1	1	1460.76	0			79.88	High	High	P11021	260000000	100000000	[K].SDIDEIVLVGGSTR.[I]	P11021 [354-367]
3	2	1	2263.12	0	1ﾗCarbamidomethyl [C14]		102.74	High	High	CON_007085262	380000000	180000000	[K].GPAVGIDLGTTYSCVGVFQHGK.[V]	CON_007085262 [4-25]
2	1	1	1787.75	0	2ﾗCarbamidomethyl [C12; C13]		92.55	High	High	P62241	120000000	74000000	[R].LDVGNFSWGSECCTR.[K]	P62241 [60-74]
2	1	1	2140.01	0			48.14	High	High	P35580	65000000	35000000	[K].NMDPLNDNVATLLHQSSDR.[F]	P35580 [595-613]
1	1	1	1333.75	0			56.6	High	High	P50990		24000000	[K].LFVTNDAATILR.[E]	P50990 [63-74]
6	2	1	1882.92	0			120.68	High	High	O00571	390000000	280000000	[R].LEQELFSGGNTGINFEK.[Y]	O00571 [146-162]
1	1	1	1268.76	0			25.64	Medium	Medium	P59998		23000000	[K].ELLLQPVTISR.[N]	P59998 [45-55]
4	1	1	1397.79	0			61.57	High	High	P11021	600000000	230000000	[K].ELEEIVQPIISK.[L]	P11021 [622-633]
1	1	1	2163.03	0	1ﾗCarbamidomethyl [C9]		31.98	Medium	Medium	P18621		32000000	[R].INPYMSSPCHIEMILTEK.[E]	P18621 [136-153]
1	1	1	2764.31	0	1ﾗCarbamidomethyl [C15]		77.04	High	High	Q9BQE3	74000000		[K].AYHEQLTVAEITNACFEPANQMVK.[C]	Q9BQE3 [281-304]
4	2	1	1045.51	0			32.16	Medium	Medium	P11940	82000000	35000000	[K].GFGFVSFER.[H]	P11940 [232-240]
2	1	1	1173.62	0	1ﾗAcetyl [N-Term]		48.45	High	High	P21796		33000000	[M].AVPPTYADLGK.[S]	P21796 [2-12]	P21796 1ﾗAcetyl [N-Term]
4	1	1	1685.86	0			63.54	High	High	P30050	150000000	71000000	[K].HSGNITFDEIVNIAR.[Q]	P30050 [100-114]
1	1	1	2713.35	1			72.58	High	High	P35579	430000000		[R].IAQLEEELEEEQGNTELINDRLK.[K]	P35579 [1731-1753]
2	1	1	1961.07	1			44.48	High	High	P05556		16000000	[K].NVLSLTNKGEVFNELVGK.[Q]	P05556 [221-238]
1	1	1	1576.86	0	1ﾗCarbamidomethyl [C12]		24.1	Medium	Medium	Q9H3N1		12000000	[R].FIITALPTIYHCK.[D]	Q9H3N1 [95-107]
4	12	3	1143.63	0			40.94	High	High	Q9BUF5; P07437; P68371	220000000	210000000	[K].LAVNMVPFPR.[L]	Q13509 [253-262]; P04350 [253-262]; Q9BUF5 [253-262]; P07437 [253-262]; P68371 [253-262]; CON_006971072 [253-262]
1	1	1	1681.84	0			35.37	Medium	Medium	CON_MSA			[R].LSQTFPNADFAEITK.[L]	CON_MSA [243-257]
4	1	1	1516.8	0			87.2	High	High	Q7Z739	120000000	74000000	[K].VPGISSIEQGMTGLK.[I]	Q7Z739 [181-195]
2	1	1	3010.39	1			81.92	High	High	P35579	1300000000		[R].FLSNGHVTIPGQQDKDMFQETMEAMR.[I]	P35579 [302-327]
1	3	1	1598.75	0	1ﾗCarbamidomethyl [C7]		67.48	High	High	P62937		43000000	[R].IIPGFMCQGGDFTR.[H]	P62937 [56-69]
3	5	2	1659.9	0			103.08	High	High	CON_007085262; P11021	420000000	150000000	[R].IINEPTAAAIAYGLDK.[KRG]	CON_007085262 [172-187]; P11021 [198-213]; P34931 [174-189]
2	1	1	1738.9	1			59.05	High	High	P35580	260000000		[K].KQELEEILHDLESR.[V]	P35580 [917-930]
2	1	1	2117.08	0	1ﾗCarbamidomethyl [C13]		33.53	Medium	Medium	P12268	110000000	46000000	[K].FVPYLIAGIQHSCQDIGAK.[S]	P12268 [456-474]
1	2	1	1838.91	0			72.21	High	High	P35908		16000000	[K].SISISVAGGGGGFGAAGGFGGR.[G]	P35908 [71-92]
4	2	1	2613.13	0	1ﾗCarbamidomethyl [C16]		53.52	High	High	O00571	320000000	160000000	[K].GADSLEDFLYHEGYACTSIHGDR.[S]	O00571 [453-475]
2	1	1	1253.76	0			62.9	High	High	P62277		15000000	[K].GLTPSQIGVILR.[D]	P62277 [44-55]
1	1	1	1212.6	0			23.02	Medium	Medium	Q08J23		43000000	[K].FYALDPSFPR.[M]	Q08J23 [536-545]
4	2	1	1199.67	0			74.22	High	High	CON_007085262	790000000	470000000	[K].DAGTIAGLNVLR.[I]	CON_007085262 [160-171]
2	1	1	1779.99	0			54.21	High	High	Q08J23		86000000	[K].WTTLNSLQLHGLQLR.[I]	Q08J23 [287-301]
4	1	1	1192.65	0			51.06	High	High	P83731	94000000	47000000	[R].QINWTVLYR.[R]	P83731 [48-56]
2	1	1	2348.12	1			44.16	High	High	P35579	860000000	69000000	[R].ELESQISELQEDLESERASR.[N]	P35579 [1108-1127]
1	1	1	1661.89	0			33.95	Medium	Medium	Q15149	78000000		[K].GIYQSLEGAVQAGQLK.[V]	Q15149 [478-493]
4	5	1	980.65	0			30.78	High	High	Q92599		21000000	[K].VNIIPIIAK.[A]	Q92599 [179-187]
4	2	2	1266.64	0			69.5	High	High	Q13310; P11940	110000000	66000000	[R].ALDTMNFDVIK.[G]	Q13310 [68-78]; P11940 [68-78]
2	1	1	1517.84	1			28.72	Medium	Medium	P38646	1900000000	1200000000	[R].AQFEGIVTDLIRR.[T]	P38646 [349-361]
3	3	1	1601.82	0			68.75	High	High	P68371	370000000	190000000	[R].AVLVDLEPGTMDSVR.[S]	P04350 [63-77]; P68371 [63-77]
3	3	1	1439.8	1			81.35	High	High	P62136		24000000	[K].IKYPENFFLLR.[G]	P62136 [112-122]
4	1	1	1122.63	0			37.06	High	High	P06312	69000000	43000000	[K].LLIYWASTR.[E]	P06312 [72-80]
1	1	1	2177.15	0			57.24	High	High	Q09666		29000000	[R].ELLLPNWQGSGSHGLTIAQR.[D]	Q09666 [9-28]
4	1	1	1190.71	0			69.52	High	High	P62266	170000000	99000000	[K].VANVSLLALYK.[G]	P62266 [125-135]
4	7	2	1756.96	0			46.44	High	High	Q9BQE3; P68366	920000000	520000000	[R].IHFPLATYAPVISAEK.[A]	P68363 [265-280]; Q9BQE3 [265-280]; P68366 [265-280]
4	1	1	1678.8	0			90.57	High	High	CON_006918612	250000000	87000000	[K].YAASSYLSLTSSDWK.[S]	CON_006918612 [194-208]
2	1	1	2399.02	0			171.4	High	High	P35908	240000000	84000000	[R].GGGFGGGSSFGGGSGFSGGGFGGGGFGGGR.[F]	P35908 [93-122]
4	1	1	1256.68	0			73.95	High	High	P05387	250000000	74000000	[K].NIEDVIAQGIGK.[L]	P05387 [50-61]
4	1	1	1479.77	1			51.7	High	High	P62269	95000000	93000000	[R].QYKIPDWFLNR.[Q]	P62269 [76-86]
6	1	1	2365.03	0	1ﾗCarbamidomethyl [C5]		88.09	High	High	P24844	2800000000	510000000	[R].NAFACFDEEASGFIHEDHLR.[E]	P24844 [105-124]
2	1	1	1928.93	1			43.56	High	High	Q9BTE7		82000000	[R].VMNKDQWYNVLEFSR.[T]	Q9BTE7 [191-205]
4	1	1	1720.83	0	1ﾗCarbamidomethyl [C2]		69.26	High	High	P35580	140000000	56000000	[K].LCHLLGMNVMEFTR.[A]	P35580 [381-394]
5	2	1	2705.16	0			156.4	High	High	CON_000193593	410000000	270000000	[R].GGGGSFGYSYGGGSGGGFSASSLGGGFGGGSR.[G]	CON_000193593 [64-95]
1	2	1	2213.11	0			52	High	High	P04406		53000000	[R].VIISAPSADAPMFVMGVNHEK.[Y]	P04406 [119-139]
3	2	1	1218.64	0			76.78	High	High	P09651	150000000	13000000	[K].IEVIEIMTDR.[G]	P09651 [131-140]
2	1	1	1213.74	0			34.43	High	High	P35232		30000000	[R].VLPSITTEILK.[S]	P35232 [118-128]
1	1	1	1561.77	0	1ﾗCarbamidomethyl [C5]		30.41	Medium	Medium	Q9BS26		7500000	[K].TPADCPVIAIDSFR.[H]	Q9BS26 [314-327]
2	5	2	3439.63	1	2ﾗCarbamidomethyl [C6; C8]		73.89	High	High	P07437; P68371		180000000	[R].KEAESCDCLQGFQLTHSLGGGTGSGMGTLLISK.[I]	P04350 [122-154]; P07437 [122-154]; P68371 [122-154]
3	3	1	1253.62	0			58.76	High	High	CON_007085262	210000000	45000000	[R].FEELNADLFR.[G]	CON_007085262 [302-311]
1	2	1	2467.19	0			38.07	Medium	Medium	P21333	230000000		[K].FNEEHIPDSPFVVPVASPSGDAR.[R]	P21333 [2311-2333]
1	1	1	971.588	0			19.9	Medium	Medium	Q6P158		12000000	[R].ETILNLLR.[K]	Q6P158 [551-558]
4	1	1	1542.84	0			44.84	High	High	Q15149	78000000	27000000	[R].LGFHLPLEVAYQR.[G]	Q15149 [3951-3963]
1	1	1	1551.91	0			20.79	Medium	Medium	Q14498		18000000	[R].VLGVPIIVQASQAEK.[N]	Q14498 [218-232]
7	3	1	1687.9	0			80.38	High	High	P0DMV9	330000000	210000000	[R].IINEPTAAAIAYGLDR.[TR]	P17066 [174-189]; P0DMV9 [172-187]
3	2	2	2112.04	0			55.25	High	High	CON_007012681; CON_007102503	180000000	41000000	[K].FSWFVDDVEVNTATTKPR.[E]	CON_007012681 [245-262]; CON_007102503 [157-174]
4	1	1	2472.17	0			129.29	High	High	P35579	6900000000	79000000	[R].IAQLEEELEEEQGNTELINDR.[L]	P35579 [1731-1751]
12	2	1	1869.97	0			113.29	High	High	P35579	4500000000	460000000	[K].ANLQIDQINTDLNLER.[S]	CON_006960124 [1759-1774]; P35579 [1755-1770]
2	1	1	1025.54	0			26.18	Medium	Medium	Q08211	57000000	25000000	[R].DFVNYLVR.[I]	Q08211 [64-71]
9	11	4	1790.89	0			102.82	High	High	CON_006989001; P62736; P68032; P63261	33000000000	5500000000	[KR].SYELPDGQVITIGNER.[F]	CON_006989001 [239-254]; P62736 [241-256]; P68032 [241-256]; P63261 [239-254]
1	1	1	2122.06	1			25.09	Medium	Medium	Q5UIP0		79000000	[R].VSFADPIYQAGLADDIDRR.[C]	Q5UIP0 [2204-2222]
5	2	1	2014.02	0	2ﾗCarbamidomethyl [C2; C16]; 1ﾗAcetyl [N-Term]		76.35	High	High	P09382	140000000	95000000	[M].ACGLVASNLNLKPGECLR.[V]	P09382 [2-19]	P09382 1ﾗAcetyl [N-Term]
4	1	1	1811.02	1			92.71	High	High	P62424	170000000	160000000	[R].LKVPPAINQFTQALDR.[Q]	P62424 [74-89]
8	3	2	1479.8	0			99.48	High	High	CON_007083981; CON_MSA	340000000	100000000	[K].LGEYGFQNAILVR.[Y]	CON_007083981 [421-433]; CON_MSA [422-434]
3	1	1	1561.68	0			67.69	High	High	P19338	100000000	36000000	[K].GFGFVDFNSEEDAK.[A]	P19338 [611-624]
3	3	2	2648.31	1	1ﾗCarbamidomethyl [C12]		114.74	High	High	P35580; P35579	860000000	190000000	[K].FSKVEDMAELTCLNEASVLHNLK.[ED]	CON_006960124 [82-104]; P35580 [84-106]; P35579 [80-102]
3	1	1	1905.99	0			114	High	High	P04792	350000000	210000000	[K].LATQSNEITIPVTFESR.[A]	P04792 [172-188]
1	2	1	2281.15	1			25.78	Medium	Medium	P09651	190000000		[R].GFAFVTFDDHDSVDKIVIQK.[Y]	P09651 [147-166]
4	1	1	1090.63	0			45.91	High	High	O00159	120000000	33000000	[K].YLGLLENLR.[V]	O00159 [648-656]
1	1	1	1293.68	0			24.58	Medium	Medium	P50454		22000000	[R].DTQSGSLLFIGR.[L]	P50454 [394-405]
1	1	1	2195.08	1			74.19	High	High	P62753	120000000		[R].MATEVAADALGEEWKGYVVR.[I]	P62753 [32-51]
7	1	1	2003.01	1			99.98	High	High	P19474	1200000000	750000000	[R].SESWNLKDLDITSPELR.[S]	P19474 [254-270]
4	3	1	1116.58	0			46.87	High	High	P35579	500000000	43000000	[R].DLGEELEALK.[T]	CON_006960124 [1140-1149]; P35749 [1143-1152]; P35579 [1136-1145]
4	1	1	1219.67	0			58.58	High	High	P05141	120000000	100000000	[K].DFLAGGVAAAISK.[T]	P05141 [11-23]
1	1	1	1457.69	0	1ﾗCarbamidomethyl [C11]		24.43	Medium	Medium	Q8WX93		46000000	[K].IFEGMPVTFTCR.[V]	Q8WX93 [1012-1023]
3	2	1	1359.8	1			47.53	High	High	Q06830	55000000	21000000	[R].GLFIIDDKGILR.[Q]	Q06830 [129-140]
2	1	1	1770.83	0			82.69	High	High	P27824		26000000	[K].APVPTGEVYFADSFDR.[G]	P27824 [62-77]
1	1	1	1213.73	0			45.96	High	High	P57088		8900000	[R].ALLANALTSALR.[L]	P57088 [58-69]
6	1	1	2078.03	0	1ﾗCarbamidomethyl [C14]		133.8	High	High	P38646	770000000	360000000	[K].GAVVGIDLGTTNSCVAVMEGK.[Q]	P38646 [53-73]
3	1	1	1163.62	0			64.88	High	High	P04792	240000000	230000000	[R].LFDQAFGLPR.[L]	P04792 [28-37]
1	4	2	1662.75	0	1ﾗCarbamidomethyl [C6]		67.53	High	High	Q13310; P11940	100000000		[K].GFGFVCFSSPEEATK.[A]	Q13310 [334-348]; P11940 [334-348]
3	1	1	1801.95	0	1ﾗCarbamidomethyl [C9]		50.67	High	High	Q96AG4	53000000	48000000	[K].LTTLPSDFCGLTHLVK.[L]	Q96AG4 [51-66]
3	2	1	2303.14	1			94.96	High	High	P35579	3600000000	160000000	[K].IRELESQISELQEDLESER.[A]	CON_006960124 [1110-1128]; P35579 [1106-1124]
4	2	2	1121.57	0			59.04	High	High	P12236; P05141	48000000	48000000	[K].EQGVLSFWR.[G]	P12236 [64-72]; P05141 [64-72]
2	2	1	2544.26	0			90.57	High	High	P21333	170000000		[K].GLVEPVDVVDNADGTQTVNYVPSR.[E]	P21333 [1492-1515]
2	1	1	1298.7	0			43.44	High	High	Q8WX93		24000000	[R].GAPPLQVQWFR.[Q]	Q8WX93 [466-476]
4	1	1	1060.56	0			38.05	High	High	P62269	360000000	230000000	[K].IPDWFLNR.[Q]	P62269 [79-86]
1	1	1	1078.59	0			22.55	Medium	Medium	Q5T5X7		11000000	[R].VWTLEFVGK.[L]	Q5T5X7 [630-638]
4	1	1	1894.93	1			42.07	Medium	Medium	P35637	810000000	330000000	[K].AAIDWFDGKEFSGNPIK.[V]	P35637 [349-365]
7	6	2	1743.86	0			109.42	High	High	B9A064; P0CG05	760000000	390000000	[K].YAASSYLSLTPEQWK.[S]	B9A064 [174-188]; P0CG05 [66-80]
4	1	1	1377.75	0			57.98	High	High	P09874	55000000	25000000	[R].TTNFAGILSQGLR.[I]	P09874 [866-878]
4	1	1	1031.61	0			44.45	High	High	P13010	130000000	22000000	[K].TLFPLIEAK.[K]	P13010 [535-543]
4	1	1	1268.76	0			33.91	High	High	P36578	46000000	54000000	[R].NIPGITLLNVSK.[L]	P36578 [223-234]
2	1	1	1388.81	0			42.41	High	High	Q15365		18000000	[R].IITLTGPTNAIFK.[A]	Q15365 [58-70]
2	1	1	1540.79	1			34.12	Medium	Medium	P18124		30000000	[R].FKEANNFLWPFK.[L]	P18124 [201-212]
2	1	1	1501.79	0	1ﾗCarbamidomethyl [C9]		54.03	High	High	P46782	130000000	79000000	[R].VNQAIWLLCTGAR.[E]	P46782 [147-159]
4	2	1	2126.02	0			66.62	High	High	P35579	1200000000	180000000	[K].NMDPLNDNIATLLHQSSDK.[F]	CON_006960124 [592-610]; P35579 [588-606]
4	1	1	1684.91	0	1ﾗCarbamidomethyl [C13]		73.99	High	High	P10809	100000000	56000000	[R].AAVEEGIVLGGGCALLR.[C]	P10809 [430-446]
1	4	1	1316.79	0			23.42	Medium	Medium	P07910		36000000	[R].VFIGNLNTLVVK.[K]	P07910 [18-29]
4	2	1	1453.84	0			77.06	High	High	CON_IPI0030695910	120000000	51000000	[R].EVTINQSLLAPLR.[L]	CON_IPI0030695910 [65-77]
4	1	1	1354.77	0			79.68	High	High	P50914	120000000	36000000	[K].LVAIVDVIDQNR.[A]	P50914 [24-35]
3	1	1	1714.91	0			103.24	High	High	Q00839		230000000	[K].SSGPTSLFAVTVAPPGAR.[Q]	Q00839 [187-204]
5	5	2	2087.08	1			89.86	High	High	P07437; P68371	700000000	89000000	[K].GHYTEGAELVDSVLDVVRK.[E]	Q13509 [104-122]; P07437 [104-122]; P68371 [104-122]; CON_006971072 [104-122]
2	2	1	1888.93	0			42.93	High	High	CON_007083981		38000000	[R].HPYFYAPELLYYANK.[Y]	CON_007083981 [169-183]
1	1	1	1850.89	0	1ﾗCarbamidomethyl [C3]		59.58	High	High	Q9BQE3			[R].AVCMLSNTTAVAEAWAR.[L]	Q9BQE3 [374-390]
2	4	1	1615.84	0			68.46	High	High	P07437	690000000	260000000	[R].AILVDLEPGTMDSVR.[S]	Q13509 [63-77]; P07437 [63-77]; CON_006971072 [63-77]
2	4	1	1631.83	0	1ﾗOxidation [M11(100)]	M11(Oxidation): 100	54.4	High	High	P07437	85000000		[R].AILVDLEPGTMDSVR.[S]	Q13509 [63-77]; P07437 [63-77]; CON_006971072 [63-77]
2	1	1	1919.07	0			82.32	High	High	P10809		92000000	[K].ISSIQSIVPALEIANAHR.[K]	P10809 [251-268]
2	1	1	1575.9	0			31.95	Medium	Medium	Q9HBA0	130000000		[K].VFNRPILFDIVSR.[G]	Q9HBA0 [148-160]
1	1	1	1327.72	0			37.69	High	High	Q9NR12		24000000	[K].VVLEGPAPWGFR.[L]	Q9NR12 [6-17]
1	1	1	1816.8	0			29.39	Medium	Medium	Q08J23		41000000	[K].DGQWFTDWDAVPHSR.[H]	Q08J23 [370-384]
1	1	1	1744.88	0	1ﾗCarbamidomethyl [C11]		34.37	Medium	Medium	Q9BUJ2		22000000	[R].WDVLIQQATQCLNR.[L]	Q9BUJ2 [477-490]
2	2	1	2184.13	2			77.46	High	High	P04264		110000000	[K].NKLNDLEDALQQAKEDLAR.[L]	P04264 [442-460]
4	1	1	1621.94	1	1ﾗAcetyl [N-Term]		36.15	High	High	P62269	210000000	190000000	[M].SLVIPEKFQHILR.[V]	P62269 [2-14]	P62269 1ﾗAcetyl [N-Term]
2	1	1	1326.73	0			70.26	High	High	P36542		43000000	[R].IYGLGSLALYEK.[A]	P36542 [68-79]
9	2	1	2083.02	0			71	High	High	O00571	1300000000	800000000	[KR].HVINFDLPSDIEEYVHR.[I]	O00571 [512-528]
2	4	2	3196.61	0			58.67	High	High	P62736; P68032	320000000	96000000	[R].TTGIVLDSGDGVTHNVPIYEGYALPHAIMR.[L]	P62736 [150-179]; P68032 [150-179]
2	2	1	1616.79	0			51.74	High	High	CON_007085262	500000000	330000000	[K].SFYPEEVSSMVLTK.[M]	CON_007085262 [113-126]
1	1	1	1588.82	1	1ﾗAcetyl [N-Term]		25.16	Medium	Medium	P62136		13000000	[M].SDSEKLNLDSIIGR.[L]	P62136 [2-15]
3	1	1	1600.87	0			74.8	High	High	O00159	270000000	87000000	[R].LLQSNPVLEAFGNAK.[T]	O00159 [174-188]
4	2	1	1763.8	0			82.66	High	High	P04406	340000000	58000000	[K].LISWYDNEFGYSNR.[V]	P04406 [310-323]
2	1	1	2876.44	1			41.66	High	High	P38646		19000000	[R].ASNGDAWVEAHGKLYSPSQIGAFVLMK.[M]	P38646 [147-173]
2	38	1	1629.83	0			49.52	High	High	Q95604	38000000		[R].FIAVGYVDDTQFVR.[F]	Q95604 [46-59]
2	2	1	1357.78	0			73.48	High	High	O00571	330000000	640000000	[K].QYPISLVLAPTR.[E]	O00571 [265-276]
2	8	4	1623.84	1			53.24	High	High	CON_006989001; P62736; P68032; P63261	980000000	210000000	[R].LDLAGRDLTDYLMK.[I]	CON_006989001 [178-191]; P62736 [180-193]; P68032 [180-193]; P63261 [178-191]
3	2	1	1841.89	0			105.69	High	High	P31943	220000000	59000000	[R].STGEAFVQFASQEIAEK.[A]	P31943 [151-167]
5	2	1	2333.06	0			113.55	High	High	P35579	3500000000	230000000	[K].MQQNIQELEEQLEEEESAR.[Q]	CON_006960124 [945-963]; P35579 [941-959]
2	2	1	2349.05	0	1ﾗOxidation [M1(100)]	M1(Oxidation): 100	108.03	High	High	P35579	440000000		[K].MQQNIQELEEQLEEEESAR.[Q]	CON_006960124 [945-963]; P35579 [941-959]
2	2	1	1672.84	0			86.33	High	High	P35579	2700000000	510000000	[K].NFINNPLAQADWAAK.[K]	CON_006960124 [17-31]; P35579 [15-29]
2	8	1	1274.73	0			26.32	Medium	Medium	CON_007139284		34000000	[R].LLVVYPWTQR.[F]	CON_007139284 [86-95]
1	4	1	1804.94	0			49.31	High	High	P06733		19000000	[R].AAVPSGASTGIYEALELR.[D]	P06733 [33-50]
4	2	2	3183.61	0			41.1	High	High	CON_006989001; P63261	11000000000	2400000000	[R].TTGIVMDSGDGVTHTVPIYEGYALPHAILR.[L]	CON_006989001 [148-177]; P63261 [148-177]
1	1	1	2686.19	0	2ﾗCarbamidomethyl [C8; C11]		41.41	High	High	P11310		42000000	[R].MTEEPLMCAYCVTEPGAGSDVAGIK.[T]	P11310 [149-173]
2	2	1	1169.71	0			44.81	High	High	P08670	190000000		[K].ILLAELEQLK.[G]	P08670 [130-139]
3	1	1	1386.69	0			69.73	High	High	P15880	150000000	100000000	[K].TYSYLTPDLWK.[E]	P15880 [247-257]
3	1	1	2763.34	0	1ﾗCarbamidomethyl [C14]		72.41	High	High	P21333	70000000	16000000	[K].LQVEPAVDTSGVQCYGPGIEGQGVFR.[E]	P21333 [1247-1272]
8	3	1	1808.96	0			36.11	Medium	Medium	P08238	78000000	56000000	[K].HSQFIGYPITLYLEK.[E]	P08238 [205-219]
2	1	1	1210.74	0			36.49	High	High	Q99623		14000000	[R].VLPSIVNEVLK.[S]	Q99623 [132-142]
4	2	1	1772.97	1			56.12	High	High	CON_IPI0030695910	75000000	18000000	[K].SSRLPDIFEAQIAGLR.[G]	CON_IPI0030695910 [134-149]
9	2	1	1614.99	1			81.46	High	High	P35579	3700000000	710000000	[R].VISGVLQLGNIVFKK.[E]	CON_006960124 [346-360]; P35579 [342-356]
2	2	1	2515.38	0			75.18	High	High	P68104	680000000	250000000	[R].VETGVLKPGMVVTFAPVNVTTEVK.[S]	P68104 [267-290]
1	2	1	2150.08	1			23.7	Medium	Medium	P04264		180000000	[R].THNLEPYFESFINNLRR.[R]	P04264 [224-240]
10	2	2	2215.07	0			91.01	High	High	CON_006989001; P63261	1800000000	630000000	[K].DLYANTVLSGGTTMYPGIADR.[M]	CON_006989001 [292-312]; P63261 [292-312]
5	2	2	2231.06	0	1ﾗOxidation [M14(100)]	M14(Oxidation): 100	111.05	High	High	CON_006989001; P63261	470000000	50000000	[K].DLYANTVLSGGTTMYPGIADR.[M]	CON_006989001 [292-312]; P63261 [292-312]
1	1	1	2277.16	1			30.23	Medium	Medium	P22626	290000000		[R].GFGFVTFDDHDPVDKIVLQK.[Y]	P22626 [154-173]
4	6	1	2007.89	0			136.63	High	High	Q9BQE3	940000000	290000000	[K].TIGGGDDSFNTFFSETGAGK.[H]	P68363 [41-60]; Q9BQE3 [41-60]
4	2	1	1876.97	0	1ﾗCarbamidomethyl [C7]		56.87	High	High	P14618	64000000	50000000	[R].AGKPVICATQMLESMIK.[K]	P14618 [320-336]
1	1	1	1682.91	0			55.12	High	High	P07910		32000000	[R].MIAGQVLDINLAAEPK.[V]	P07910 [74-89]
2	1	1	3336.7	3	1ﾗAcetyl [N-Term]		83.89	High	High	P35579	1100000000	230000000	[M].AQQAADKYLYVDKNFINNPLAQADWAAKK.[L]	P35579 [2-30]	P35579 1ﾗAcetyl [N-Term]
1	1	1	1659.8	0			57.74	High	High	P50454		23000000	[R].LYGPSSVSFADDFVR.[S]	P50454 [134-148]
4	3	1	1418.73	0			84.15	High	High	CON_IPI0030695910	110000000	16000000	[K].VDALNDEINFLR.[TV]	CON_IPI0030695910 [215-226]; CON_007095905 [272-283]
2	1	1	1615.82	0			84.82	High	High	P35579	3400000000	810000000	[R].IMGIPEEEQMGLLR.[V]	P35579 [328-341]
1	1	1	1631.81	0	1ﾗOxidation [M10(100)]	M10(Oxidation): 100	66.59	High	High	P35579	1200000000		[R].IMGIPEEEQMGLLR.[V]	P35579 [328-341]
3	1	1	2080.07	1			60.25	High	High	P61247	71000000	34000000	[R].VFEVSLADLQNDEVAFRK.[F]	P61247 [66-83]
4	3	1	1197.69	0			50.83	High	High	P0DMV9	200000000	170000000	[K].DAGVIAGLNVLR.[I]	P0DMV9 [160-171]; P34931 [162-173]
3	1	1	1911.09	0			66.44	High	High	O00159	260000000	110000000	[R].VLQALGSEPIQYAVPVVK.[Y]	O00159 [910-927]
2	4	2	2467.21	0			97.38	High	High	P35580; P35579	210000000	23000000	[K].LQQLFNHTMFILEQEEYQR.[E]	CON_006960124 [480-498]; P35580 [483-501]; P35749 [483-501]; P35579 [476-494]
1	3	1	1104.58	0			50.87	High	High	P15311		19000000	[K].IGFPWSEIR.[N]	P15311 [238-246]
1	1	1	2788.43	2			23.04	Medium	Medium	P35579	1300000000		[K].SGFEPASLKEEVGEEAIVELVENGKK.[V]	P35579 [39-64]
3	2	1	2432.13	1			57.76	High	High	O14950	4000000000	99000000	[R].ELLTTMGDRFTDEEVDELYR.[E]	O14950 [125-144]
1	1	1	1972.97	0			101.79	High	High	Q5UIP0		170000000	[K].YAEYSFTSLPVPESNLR.[T]	Q5UIP0 [1659-1675]
2	2	1	2932.52	1			105.77	High	High	P04264	140000000	88000000	[R].FLEQQNQVLQTKWELLQQVDTSTR.[T]	P04264 [200-223]
4	1	1	1784.91	0			39.92	High	High	P62826	47000000	42000000	[K].SNYNFEKPFLWLAR.[K]	P62826 [153-166]
1	1	1	2465.29	0			27.91	Medium	Medium	P14618		79000000	[R].TATESFASDPILYRPVAVALDTK.[G]	P14618 [93-115]
4	1	1	1524.78	0			51.18	High	High	O00571	1100000000	2300000000	[R].VGNLGLATSFFNER.[N]	O00571 [535-548]
1	1	1	2510.21	0			53.31	High	High	P09651	160000000		[R].GFGFVTYATVEEVDAAMNARPHK.[V]	P09651 [56-78]
2	7	3	1696.83	0			74.55	High	High	Q9BUF5; P07437; P68371	390000000	170000000	[K].NSSYFVEWIPNNVK.[TV]	Q13509 [337-350]; P04350 [337-350]; Q9BUF5 [337-350]; P07437 [337-350]; P68371 [337-350]; CON_006971072 [337-350]
5	4	2	1961.92	0			92.88	High	High	P35580; P35579	1800000000	34000000	[KR].TQLEELEDELQATEDAK.[L]	CON_006960124 [1543-1559]; P35580 [1546-1562]; P35749 [1546-1562]; P35579 [1539-1555]
8	2	1	1996.03	0			57.45	High	High	P35579	1200000000	160000000	[R].TFHIFYYLLSGAGEHLK.[ST]	CON_006960124 [275-291]; P35579 [273-289]
2	2	1	2454.25	1			102.12	High	High	P35579	1500000000	370000000	[K].YLYVDKNFINNPLAQADWAAK.[K]	CON_006960124 [11-31]; P35579 [9-29]
2	5	2	3311.53	0	2ﾗCarbamidomethyl [C5; C7]		56.9	High	High	P07437; P68371		220000000	[K].EAESCDCLQGFQLTHSLGGGTGSGMGTLLISK.[I]	P04350 [123-154]; P07437 [123-154]; P68371 [123-154]
1	3	1	3457.64	1			47.27	High	High	P68032	2100000000		[K].YPIEHGIITNWDDMEKIWHHTFYNELR.[V]	P68032 [71-97]
3	1	1	1460.8	0			84.95	High	High	Q07020	200000000	150000000	[K].ILTFDQLALDSPK.[G]	Q07020 [120-132]
7	1	1	1553.84	0			85.81	High	High	P38646	2600000000	3300000000	[K].LYSPSQIGAFVLMK.[M]	P38646 [160-173]
6	1	1	1569.83	0	1ﾗOxidation [M13(100)]	M13(Oxidation): 100	77.73	High	High	P38646	540000000	390000000	[K].LYSPSQIGAFVLMK.[M]	P38646 [160-173]
2	1	1	2793.4	1	1ﾗCarbamidomethyl [C2]		36.43	Medium	Medium	P19474	680000000	280000000	[R].TCAVHITLDPDTANPWLILSEDRR.[Q]	P19474 [284-307]
1	1	1	1542.85	0			27.11	Medium	Medium	P49411		23000000	[K].LLDAVDTYIPVPAR.[D]	P49411 [239-252]
3	4	1	1085.62	0			46.74	High	High	Q9BQE3	110000000	42000000	[K].EIIDLVLDR.[I]	P68363 [113-121]; Q9BQE3 [113-121]
1	1	1	1717.92	0			57.73	High	High	Q5UIP0		100000000	[K].ITSELSEANALELLSK.[L]	Q5UIP0 [88-103]
4	1	1	1251.68	0			55.08	High	High	O00571	75000000	78000000	[K].DSLTLVFVETK.[K]	O00571 [441-451]
3	8	3	1620.84	0			58.44	High	High	Q9BUF5; P07437; P68371	320000000	330000000	[R].LHFFMPGFAPLTSR.[G]	P04350 [263-276]; Q9BUF5 [263-276]; P07437 [263-276]; P68371 [263-276]; CON_006971072 [263-276]
2	8	3	1636.83	0	1ﾗOxidation [M5(100)]	M5(Oxidation): 100	41.22	High	High	Q9BUF5; P07437; P68371	27000000		[R].LHFFMPGFAPLTSR.[G]	P04350 [263-276]; Q9BUF5 [263-276]; P07437 [263-276]; P68371 [263-276]; CON_006971072 [263-276]
5	2	1	1949.99	0			100.79	High	High	P35579	23000000000	740000000	[R].LQQELDDLLVDLDHQR.[Q]	CON_006960124 [1422-1437]; P35579 [1418-1433]
4	1	1	1934.01	0			69.14	High	High	P11021	430000000	480000000	[K].DNHLLGTFDLTGIPPAPR.[G]	P11021 [475-492]
1	7	1	1864.9	0	1ﾗCarbamidomethyl [C3]		129.42	High	High	P68366		85000000	[R].AVCMLSNTTAIAEAWAR.[L]	P68363 [374-390]; P68366 [374-390]
1	4	1	1407.71	0			46.76	High	High	CON_003007257		18000000	[K].ADTLTDEINFLR.[A]	P04259 [288-299]; CON_003007257 [288-299]
2	1	1	1970.04	0	1ﾗCarbamidomethyl [C13]		64.64	High	High	P62829	160000000	71000000	[R].ISLGLPVGAVINCADNTGAK.[N]	P62829 [16-35]
6	3	2	2003.97	1			64.7	High	High	P24844; O14950	2400000000	55000000	[R].DGFIDKEDLHDMLASLGK.[N]	P24844 [46-63]; O14950 [46-63]
2	3	1	1584.75	0	1ﾗCarbamidomethyl [C8]		49.73	High	High	P68366	400000000	210000000	[R].SIQFVDWCPTGFK.[V]	P68363 [340-352]; P68366 [340-352]
2	2	1	1727.86	0			73.17	High	High	P35579	1400000000	210000000	[K].NLPIYSEEIVEMYK.[G]	CON_006960124 [128-141]; P35579 [126-139]
2	2	2	3534.63	1	2ﾗCarbamidomethyl [C3; C18]		52.33	High	High	CON_006989001; P63261	5800000000	960000000	[R].FRCPEALFQPSFLGMESCGIHETTFNSIMK.[C]	CON_006989001 [255-284]; P63261 [255-284]
1	2	2	3550.63	1	2ﾗCarbamidomethyl [C3; C18]; 1ﾗOxidation [M15(100)]	M15(Oxidation): 100	42.89	High	High	CON_006989001; P63261	2400000000		[R].FRCPEALFQPSFLGMESCGIHETTFNSIMK.[C]	CON_006989001 [255-284]; P63261 [255-284]
7	1	1	1659.9	0			61.91	High	High	P07437	660000000	340000000	[R].ALTVPELTQQVFDAK.[N]	P07437 [283-297]
2	2	1	2995.4	0	1ﾗCarbamidomethyl [C16]		65.02	High	High	P68104	630000000	270000000	[K].SGDAAIVDMVPGKPMCVESFSDYPPLGR.[F]	P68104 [396-423]
2	2	1	1320.67	0			51.92	High	High	P05787	150000000	63000000	[R].SLDMDSIIAEVK.[A]	P05787 [253-264]
1	1	1	1536.8	0			53.72	High	High	P11021		330000000	[K].TFAPEEISAMVLTK.[M]	P11021 [139-152]
2	3	1	1614.81	0			43.98	High	High	P0DMV9		150000000	[K].AFYPEEISSMVLTK.[ML]	P0DMV9 [113-126]; P34931 [115-128]
5	1	1	1361.74	0			70.52	High	High	P38646	3000000000	2800000000	[R].AQFEGIVTDLIR.[R]	P38646 [349-360]
5	1	1	1946.01	0			98.91	High	High	P35579	3800000000		[K].LQVELDNVTGLLSQSDSK.[S]	P35579 [1278-1295]
2	1	1	1233.68	0			29.27	Medium	Medium	P12236		35000000	[K].DFLAGGIAAAISK.[T]	P12236 [11-23]
2	1	1	2098.13	1			63.95	High	High	P19474	1500000000	1300000000	[K].LAQQSQALQELISELDRR.[C]	P19474 [218-235]
4	2	1	2207.14	1			67.7	High	High	P35579	2000000000	80000000	[K].TRLQQELDDLLVDLDHQR.[Q]	CON_006960124 [1420-1437]; P35579 [1416-1433]
2	3	1	1691.87	0			83.04	High	High	P68371	280000000	150000000	[R].ALTVPELTQQMFDAK.[N]	Q13509 [283-297]; P04350 [283-297]; P68371 [283-297]
3	1	1	920.509	1			30.8	Medium	Medium	P62273	64000000	40000000	[K].DIGFIKLD.[-]	P62273 [49-56]
2	1	1	3208.61	2	1ﾗAcetyl [N-Term]		103.52	High	High	P35579	3300000000	720000000	[M].AQQAADKYLYVDKNFINNPLAQADWAAK.[K]	P35579 [2-29]	P35579 1ﾗAcetyl [N-Term]
4	2	2	914.513	0			32.77	Medium	Medium	Q14103; O14979		33000000	[R].GFGFVLFK.[ED]	Q14103 [139-146]; O14979 [190-197]
3	1	1	2055.96	0			135.09	High	High	P38646	430000000	420000000	[K].STNGDTFLGGEDFDQALLR.[H]	P38646 [266-284]
6	2	1	1993.98	0			73.29	High	High	P04264	300000000	260000000	[R].THNLEPYFESFINNLR.[R]	P04264 [224-239]
4	1	1	1094.72	0			59.45	High	High	P62249	63000000	87000000	[K].LLEPVLLLGK.[E]	P62249 [51-60]
1	4	2	1446.74	0			28.38	Medium	Medium	P12236; P05141			[R].YFPTQALNFAFK.[D]	P12236 [81-92]; P05141 [81-92]
1	1	1	1380.8	0			25.24	Medium	Medium	Q8WX93		37000000	[R].VLGVPPPQIFWK.[K]	Q8WX93 [1257-1268]
4	1	1	1946.03	0			69.6	High	High	P01834	1300000000	1100000000	[-].TVAAPSVFIFPPSDEQLK.[S]	P01834 [1-18]
2	1	1	2164.99	0			106.47	High	High	P11021	200000000	44000000	[R].IEIESFYEGEDFSETLTR.[A]	P11021 [307-324]
3	1	1	2338.26	1			63.86	High	High	P38646	690000000	980000000	[R].EMAGDNKLLGQFTLIGIPPAPR.[G]	P38646 [492-513]
1	4	1	1701.91	0			36.05	Medium	Medium	Q9BQE3	700000000		[R].AVFVDLEPTVIDEVR.[T]	P68363 [65-79]; Q9BQE3 [65-79]
1	1	1	3055.49	0	1ﾗCarbamidomethyl [C6]		56.88	High	High	P0DMV9			[K].ELEQVCNPIISGLYQGAGGPGPGGFGAQGPK.[G]	P0DMV9 [598-628]
2	2	1	2749.33	1			61.41	High	High	P35579	1700000000	220000000	[K].DFSALESQLQDTQELLQEENRQK.[L]	CON_006960124 [1306-1328]; P35579 [1302-1324]
4	1	1	1706.88	0			54.24	High	High	O00159		43000000	[R].DGTIDFTPGSELLITK.[A]	O00159 [1032-1047]
2	1	1	1542.92	1	1ﾗCarbamidomethyl [C4]		29.31	Medium	Medium	P62701	59000000		[K].LRECLPLIIFLR.[N]	P62701 [38-49]
1	1	1	1572.85	0			32.67	Medium	Medium	Q5UIP0		48000000	[R].GATALEMGMPLLLQK.[Q]	Q5UIP0 [203-217]
2	2	2	3231.46	0	2ﾗCarbamidomethyl [C1; C16]		43.48	High	High	CON_006989001; P63261	940000000	280000000	[R].CPEALFQPSFLGMESCGIHETTFNSIMK.[C]	CON_006989001 [257-284]; P63261 [257-284]
2	2	1	1460.8	0			66.95	High	High	P35908	120000000		[K].VDLLNQEIEFLK.[V]	P35908 [303-314]
3	4	1	1726.95	0			85.16	High	High	P35579	3500000000		[RK].QLLQANPILEAFGNAK.[T]	CON_006960124 [212-227]; P35749 [217-232]; P35579 [210-225]; Q7Z406 [237-252]
5	3	2	2090.99	0			107.14	High	High	P24844; O14950	750000000	150000000	[R].ATSNVFAMFDQSQIQEFK.[E]	P24844 [18-35]; O14950 [18-35]
1	2	1	1542.85	0			45.69	High	High	P07355	32000000		[K].GVDEVTIVNILTNR.[S]	P07355 [50-63]
6	1	1	1592.95	0			103.24	High	High	P38646	1100000000	1500000000	[K].LLGQFTLIGIPPAPR.[G]	P38646 [499-513]
4	1	1	1797.9	0	1ﾗCarbamidomethyl [C8]		92.75	High	High	P01834	480000000	140000000	[K].SGTASVVCLLNNFYPR.[E]	P01834 [19-34]
1	1	1	973.586	0			17.39	Medium	Medium	Q9BTE7			[K].SMLALLLGR.[T]	Q9BTE7 [164-172]
4	7	1	1302.72	0			89.37	High	High	P04264	900000000	450000000	[R].SLDLDSIIAEVK.[A]	P04264 [344-355]; CON_006978511 [333-344]; CON_007004712 [309-320]
2	14	3	1329.73	0			53.72	High	High	P35908; CON_003007257; CON_000098673	390000000		[R].NLDLDSIIAEVK.[A]	P35908 [342-353]; CON_IPI000058593 [313-324]; P04259 [327-338]; CON_003007257 [327-338]; CON_001244992 [304-315]; CON_000098673 [332-343]
3	2	1	1486.9	0			47.58	High	High	P35579	510000000	120000000	[R].VISGVLQLGNIVFK.[K]	CON_006960124 [346-359]; P35579 [342-355]
2	1	1	2018.06	0			137	High	High	P35579	2600000000	680000000	[R].IIGLDQVAGMSETALPGAFK.[T]	P35579 [618-637]
1	1	1	2034.06	0	1ﾗOxidation [M10(100)]	M10(Oxidation): 100	65.12	High	High	P35579	220000000		[R].IIGLDQVAGMSETALPGAFK.[T]	P35579 [618-637]
1	1	1	1653.84	0			50.18	High	High	P62854		32000000	[R].DISEASVFDAYVLPK.[L]	P62854 [52-66]
17	3	2	2550.17	0	1ﾗCarbamidomethyl [C2]		95.9	High	High	CON_006989001; P63261	2400000000	420000000	[K].LCYVALDFEQEMATAASSSSLEK.[S]	CON_006989001 [216-238]; P63261 [216-238]
2	1	1	2122.01	0	1ﾗCarbamidomethyl [C8]		42.39	High	High	P19474		280000000	[K].NTAPLTLCPLNIGSQGSTDY.[-]	P19474 [456-475]
1	1	1	1797.97	0			33.67	Medium	Medium	Q9HBA0			[R].GSTADLDGLLPFLLTHK.[K]	Q9HBA0 [161-177]
3	10	1	1931.17	0			72.1	High	High	P0C0S8	240000000	330000000	[KR].VTIAQGGVLPNIQAVLLPK.[K]	P0C0S8 [101-119]
3	2	1	2048.96	0			84.59	High	High	P35579	2300000000	350000000	[K].SMEAEMIQLQEELAAAER.[A]	CON_006960124 [1681-1698]; P35579 [1677-1694]
1	2	1	2064.96	0	1ﾗOxidation [M2(100)]	M2(Oxidation): 100	37.85	Medium	Medium	P35579	150000000		[K].SMEAEMIQLQEELAAAER.[A]	CON_006960124 [1681-1698]; P35579 [1677-1694]
2	1	1	1371.84	0			40.42	High	High	P08195		56000000	[R].LLTSFLPAQLLR.[L]	P08195 [440-451]
2	2	1	1570.9	0			48.21	High	High	P08670	210000000	68000000	[R].ISLPLPNFSSLNLR.[E]	P08670 [411-424]
1	6	2	1487.88	0			46.1	High	High	Q9BQE3; P68366		20000000	[R].LISQIVSSITASLR.[F]	P68363 [230-243]; Q9BQE3 [230-243]; P68366 [230-243]
2	1	1	1702.9	0			59.03	High	High	P05386		89000000	[K].AAGVNVEPFWPGLFAK.[A]	P05386 [34-49]
3	1	1	1109.66	0			33.66	High	High	P46783		44000000	[R].IAIYELLFK.[E]	P46783 [9-17]
1	2	1	1996.98	0			51.45	High	High	P31943		28000000	[RK].ATENDIYNFFSPLNPVR.[V]	P31943 [300-316]
1	2	1	1384.73	0			45.4	High	High	CON_007060941		71000000	[R].FFVAPFPEVFGK.[E]	CON_007060941 [38-49]
1	1	1	2409.25	0			44.38	High	High	P08708		41000000	[K].LLDFGSLSNLQVTQPTVGMNFK.[T]	P08708 [108-129]
3	1	1	1821.8	0	1ﾗCarbamidomethyl [C16]; 1ﾗAcetyl [N-Term]		66.75	High	High	CON_006989001	2800000000	340000000	[M].DDDIAALVVDNGSGMCK.[A]	CON_006989001 [2-18]	CON_006989001 1ﾗAcetyl [N-Term]
1	2	2	1806.87	0	1ﾗCarbamidomethyl [C15]		59.43	High	High	Q13310; P11940		31000000	[K].ALYDTFSAFGNILSCK.[V]	Q13310 [114-129]; P11940 [114-129]
5	2	1	1888	0			32.46	Medium	Medium	P60660	6400000000	1400000000	[K].VLDFEHFLPMLQTVAK.[N]	P60660 [64-79]
2	2	1	1904	0	1ﾗOxidation [M10(100)]	M10(Oxidation): 100	31.76	Medium	Medium	P60660	480000000		[K].VLDFEHFLPMLQTVAK.[N]	P60660 [64-79]
1	14	1	1743.82	0			53.4	High	High	O60814		26000000	[K].AMGIMNSFVNDIFER.[I]	O60814 [59-73]
2	1	1	1398.74	0			22.93	Medium	Medium	P62847	29000000		[K].TTPDVIFVFGFR.[T]	P62847 [50-61]
2	2	1	2240.14	1	1ﾗOxidation [M5(100)]	M5(Oxidation): 100	55.08	High	High	CON_000098652	140000000	31000000	[K].ADLEMQIESLTEELAYLKK.[N]	CON_000098652 [267-285]
3	2	1	1567.74	0			72.48	High	High	CON_007083981	110000000	100000000	[K].DAFLGSFLYEYSR.[R]	CON_007083981 [347-359]
1	1	1	1822.06	0			36.72	High	High	Q5UIP0		100000000	[R].LVSDIIDPVALEIPLSK.[N]	Q5UIP0 [2399-2415]
4	2	1	2493.17	0			126.64	High	High	P35579	3700000000	240000000	[K].DFSALESQLQDTQELLQEENR.[Q]	CON_006960124 [1306-1326]; P35579 [1302-1322]
4	1	1	1291.73	0			68.29	High	High	O00571	320000000	420000000	[R].SFLLDLLNATGK.[D]	O00571 [429-440]
2	1	1	1812.05	1			37.6	High	High	O00571		21000000	[R].NINITKDLLDLLVEAK.[Q]	O00571 [549-564]
2	2	1	3147.49	1			113.54	High	High	P35579	670000000		[R].ALEQQVEEMKTQLEELEDELQATEDAK.[L]	CON_006960124 [1533-1559]; P35579 [1529-1555]
1	1	1	2186.17	0			30.06	Medium	Medium	CON_CASB		26000000	[R].DMPIQAFLLYQEPVLGPVR.[G]	CON_CASB [184-202]
1	1	1	2202.16	0	1ﾗOxidation [M2(100)]	M2(Oxidation): 100	69.96	High	High	CON_CASB		33000000	[R].DMPIQAFLLYQEPVLGPVR.[G]	CON_CASB [184-202]
3	2	1	2539.11	1	1ﾗCarbamidomethyl [C1]; 1ﾗAcetyl [N-Term]		108.54	High	High	P60660	390000000	13000000	[M].CDFTEDQTAEFKEAFQLFDR.[T]	P60660 [2-21]	P60660 1ﾗAcetyl [N-Term]
3	1	1	1877.86	0	1ﾗCarbamidomethyl [C16]; 1ﾗAcetyl [N-Term]		64.97	High	High	P63261	1900000000	110000000	[M].EEEIAALVIDNGSGMCK.[A]	P63261 [2-18]	P63261 1ﾗAcetyl [N-Term]
1	1	1	1893.86	0	1ﾗCarbamidomethyl [C16]; 1ﾗAcetyl [N-Term]; 1ﾗOxidation [M15(100)]	M15(Oxidation): 100	79.18	High	High	P63261	190000000		[M].EEEIAALVIDNGSGMCK.[A]	P63261 [2-18]	P63261 1ﾗAcetyl [N-Term]
1	1	1	1249.59	0	1ﾗAcetyl [N-Term]		57.47	High	High	P17987		10000000	[-].MEGPLSVFGDR.[S]	P17987 [1-11]	P17987 1ﾗAcetyl [N-Term]
4	2	1	1128.65	0			58.72	High	High	O00571	210000000	130000000	[K].DLLDLLVEAK.[Q]	O00571 [555-564]
3	1	1	2332.25	0			43.64	High	High	O00571	570000000	160000000	[K].TAAFLLPILSQIYSDGPGEALR.[A]	O00571 [231-252]
3	2	1	3017.48	1			102.66	High	High	P35579	490000000	74000000	[R].DLGEELEALKTELEDTLDSTAAQQELR.[S]	CON_006960124 [1140-1166]; P35579 [1136-1162]
1	1	1	918.508	0			34.28	Medium	Medium	P11021			[R].STMKPVQK.[V]	P11021 [337-344]
1	1	1	843.447	1			22.83	Medium	Medium	P21291			[M].PNWGGGKK.[C]	P21291 [2-9]
2	1	1	1165.71	2			38.22	High	High	P50914			[K].KAPAQKVPAQK.[A]	P50914 [172-182]
2	2	1	1027.41	0	2ﾗOxidation [M5(100); M6(100)]	M5(Oxidation): 100; M6(Oxidation): 100	31.82	Medium	Medium	P35579	19000000		[R].QEEEMMAK.[E]	CON_006960124 [847-854]; P35579 [843-850]
1	1	1	874.51	1			28.11	Medium	Medium	O14818	4000000		[K].KGSTAVGVR.[G]	O14818 [28-36]
1	1	1	1045.47	0			26.72	Medium	Medium	Q14126	12000000		[K].HSTVQHSYS.[-]	Q14126 [1110-1118]
3	1	1	1345.7	1			47.56	High	High	P61247	200000000		[R].KTSYAQHQQVR.[Q]	P61247 [152-162]
1	4	1	906.504	0			25.39	Medium	Medium	CON_Trypsin	160000000		[KR].NKPGVYTK.[V]	CON_Trypsin [209-216]
1	1	1	773.419	1			21.82	Medium	Medium	Q9NR12	4000000		[K].TFYSKK.[D]	Q9NR12 [439-444]
1	1	1	1345.7	2			23.72	Medium	Medium	P26373	1100000		[R].AKEAAEQDVEKK.[K]	P26373 [199-210]
2	1	1	846.493	1			29.78	Medium	Medium	Q9Y4I1	2600000		[K].KLVEETK.[Q]	Q9Y4I1 [1059-1065]
1	1	1	873.433	0			29.88	Medium	Medium	O75475	5200000		[R].NFQTAHR.[R]	O75475 [293-299]
1	1	1	1252.59	1			36.78	High	High	P52272	19000000		[K].VKEDPDGEHAR.[R]	P52272 [144-154]
1	1	1	1433.7	1			28.35	Medium	Medium	Q14247	6000000		[K].LAKHESQQDYSK.[G]	Q14247 [293-304]
1	2	1	974.49	1			37.43	High	High	P35579	110000000		[K].KDQGELER.[Q]	CON_006960124 [204-211]; P35579 [202-209]
1	1	1	1053.53	0			21.59	Medium	Medium	Q15149	6400000		[R].LEEQAAQHK.[A]	Q15149 [2017-2025]
1	1	1	746.383	0			21.15	Medium	Medium	P62847	91000000		[R].HGLYEK.[K]	P62847 [94-99]
2	1	1	944.516	1			46.48	High	High	Q15149	13000000		[R].VKAEAEAAR.[E]	Q15149 [1658-1666]
1	1	1	926.433	0			43.16	High	High	P09493	120000000		[K].HIAEDADR.[K]	P09493 [153-160]
1	1	1	1093.55	2	1ﾗCarbamidomethyl [C6]		21.1	Medium	Medium	Q9P0L0	10000000		[R].KLMEECKR.[L]	Q9P0L0 [174-181]
1	1	1	1418.72	2			41.4	Medium	Medium	O14974	22000000		[K].EGQKEKDTAGVTR.[S]	O14974 [457-469]
1	1	1	792.436	1			28.91	Medium	Medium	Q0ZGT2	6100000		[K].KAFAEAR.[R]	Q0ZGT2 [342-348]
2	1	1	933.442	0			29.69	Medium	Medium	P50238	25000000		[R].GGAESHTFK.[-]	P50238 [69-77]
3	2	1	801.483	1			37.14	High	High	P35579	870000000		[R].VKANLEK.[A]	CON_006960124 [1215-1221]; P35579 [1211-1217]
1	2	1	945.5	1			50.55	High	High	P04264	69000000		[R].GENALKDAK.[N]	P04264 [433-441]
1	1	1	1145.59	1			27.91	Medium	Medium	Q96A49	2600000		[K].KFVEEQHTK.[K]	Q96A49 [110-118]
2	2	1	1588.76	2			30.8	Medium	Medium	CON_007032682	26000000		[R].AEQAEADKKQAEDR.[C]	CON_007032682 [22-35]
1	3	2	919.4	0			36.39	High	High	P35580; P35579	210000000		[R].VEEEEER.[CN]	CON_006960124 [928-934]; P35580 [931-937]; P35579 [924-930]
1	1	1	1466.81	2			27.01	Medium	Medium	P35579	290000000		[K].VLLQGKGDSEHKR.[K]	P35579 [1235-1247]
2	2	1	841.441	0			30.2	Medium	Medium	P35579	620000000		[K].SVHELEK.[S]	CON_006960124 [1523-1529]; P35579 [1519-1525]
1	1	1	886.536	1			39.17	High	High	P11021	140000000		[R].NTVVPTKK.[S]	P11021 [440-447]
2	1	1	994.451	0	1ﾗOxidation [M2(100)]	M2(Oxidation): 100	44.16	High	High	P38646	190000000		[K].AMQDAEVSK.[S]	P38646 [369-377]
2	1	1	1148.55	1			59.61	High	High	P38646	1100000000		[R].KDSETGENIR.[Q]	P38646 [625-634]
1	2	1	1186.68	2			26.48	Medium	Medium	P35579	1000000000		[K].VKVNKDDIQK.[M]	CON_006960124 [67-76]; P35579 [65-74]
1	1	1	1046.52	0			34.17	Medium	Medium	O95816	110000000		[K].TLQQNAESR.[F]	O95816 [201-209]
1	1	1	1534.7	1			45.7	High	High	Q9UHB6	150000000		[R].STPAEDDSRDSQVK.[S]	Q9UHB6 [336-349]
1	2	2	834.42	0			23.03	Medium	Medium	P67936; CON_007270171	270000000		[K].SLEAASEK.[Y]	P67936 [170-177]; CON_007270171 [206-213]
1	1	1	773.397	0	1ﾗCarbamidomethyl [C4]		19.83	Medium	Medium	Q00839	180000000		[R].APQCLGK.[F]	Q00839 [559-565]
1	1	1	766.409	0			23.95	Medium	Medium	Q9UHB6	86000000		[K].YQAAVSK.[Q]	Q9UHB6 [274-280]
2	1	1	758.477	1			27.05	Medium	Medium	Q9Y608	71000000		[K].KIGALEK.[Q]	Q9Y608 [486-492]
1	3	1	773.452	1			30.36	Medium	Medium	P35579	2200000000		[KR].KLLEDR.[IL]	CON_006960124 [999-1004]; P35579 [995-1000]; Q7Z406 [1019-1024]
2	2	1	773.452	1			28.78	Medium	Medium	O14523	2200000000		[K].KIELDR.[T]	O14523 [432-437]
4	1	1	1471.86	3			33.31	Medium	Medium	P35579	630000000		[R].SKREQEVNILKK.[T]	P35579 [1163-1174]
2	1	1	944.48	0			34.95	Medium	Medium	Q15149	94000000		[K].ELAQEQAR.[R]	Q15149 [2474-2481]
1	3	2	718.392	0			34.84	Medium	Medium	P35580; P35579	450000000		[K].LQAQMK.[D]	P35580 [1650-1655]; P35749 [1650-1655]; P35579 [1643-1648]
2	7	6	766.373	0			33.61	Medium	Medium	P67936; CON_007032682; P09493; CON_007144053; CON_007270171; P06753	250000000		[K].YEEVAR.[K]	P67936 [126-131]; CON_007032682 [162-167]; P09493 [162-167]; CON_007144053 [126-131]; CON_007270171 [162-167]; P06753 [163-168]
2	8	2	1023.45	0			61.91	High	High	Q9BQE3; P68366	150000000		[K].EDAANNYAR.[G]	P68363 [97-105]; Q9BQE3 [97-105]; P68366 [97-105]
2	5	2	886.536	1			48.66	High	High	P35580; P35579	330000000		[R].QKLQLEK.[V]	CON_006960124 [964-970]; P35580 [967-973]; P35749 [967-973]; P35579 [960-966]; Q7Z406 [984-990]
2	1	1	1932.88	0			56.53	High	High	P80723	66000000		[K].SDGAPASDSKPGSSEAAPSSK.[E]	P80723 [164-184]
2	1	1	766.384	0			35.44	High	High	P05787	67000000		[R].VGSSNFR.[G]	P05787 [41-47]
1	2	1	1108.61	0			28.32	Medium	Medium	P21333			[R].ALTQTGGPHVK.[A]	P21333 [1284-1294]
2	2	1	1300.6	1			62.37	High	High	CON_000098652			[K].NHEEEMKDLR.[N]	CON_000098652 [286-295]
2	1	1	1361.59	0			64.01	High	High	O00571	410000000		[R].QSSGASSSSFSSSR.[A]	O00571 [604-617]
1	1	1	932.48	1			27.37	Medium	Medium	Q8TF72	460000000		[R].SSPATADKR.[Q]	Q8TF72 [1242-1250]
2	1	1	1059.62	2			39.28	High	High	P62269			[R].KADIDLTKR.[A]	P62269 [47-55]
2	1	1	1048.56	1			52.13	High	High	Q9UHB6	140000000		[R].LSETSIKDR.[M]	Q9UHB6 [262-270]
1	1	1	1073.58	1			30.63	Medium	Medium	P35580	140000000		[R].EQEVAELKK.[A]	P35580 [1173-1181]
1	1	1	705.393	0			33.44	Medium	Medium	P36578	69000000		[K].LNPYAK.[T]	P36578 [328-333]
2	1	1	802.503	1			27.73	Medium	Medium	P09493			[K].VLSDKLK.[E]	P09493 [227-233]
2	5	4	1073.56	1			39.05	High	High	CON_007032682; P09493; CON_007270171; P06753			[K].LDKENAIDR.[A]	CON_007032682 [13-21]; P09493 [13-21]; CON_007270171 [13-21]; P06753 [14-22]
2	2	1	1876.85	1			74.94	High	High	P35579	210000000		[K].ERNTDQASMPDNTAAQK.[V]	P35749 [364-380]; P35579 [357-373]
1	1	1	1089.54	0			24.52	Medium	Medium	Q9UHB6	160000000		[R].ASSLSESSPPK.[A]	Q9UHB6 [367-377]
4	1	1	1242.59	0			45.01	High	High	P35579	1200000000		[K].THEAQIQEMR.[Q]	P35579 [1182-1191]
1	2	1	1817.88	2			41.87	Medium	Medium	CON_007032682	1400000000		[K].HIAEDSDRKYEEVAR.[K]	CON_007032682 [153-167]
4	1	1	2303.03	2			87.12	High	High	P35579	1100000000		[R].KGAGDGSDEEVDGKADGAEAKPAE.[-]	P35579 [1937-1960]
5	1	1	2382.99	2	1ﾗPhosphoJoin [S7(100)]	S7(Phosp): 100	88.9	High	High	P35579	590000000		[R].KGAGDGSDEEVDGKADGAEAKPAE.[-]	P35579 [1937-1960]
1	1	1	1073.62	1			39.71	High	High	P62280	95000000		[R].VLLGETGKEK.[L]	P62280 [23-32]
1	2	1	1340.67	1			24.69	Medium	Medium	P04264	920000000		[K].SKAEAESLYQSK.[Y]	P04264 [365-376]
2	3	1	821.419	0	1ﾗOxidation [M6(100)]	M6(Oxidation): 100	33.73	Medium	Medium	P62158	240000000		[RK].ELGTVMR.[SM]	P62158 [32-38]
1	1	1	1464.78	0			28.66	Medium	Medium	Q9UN86	87000000		[R].VEAKPEVQSQPPR.[V]	Q9UN86 [278-290]
1	1	1	1809.95	2			44.33	High	High	P35579	250000000		[K].LQKDLEGLSQRHEEK.[V]	P35579 [1390-1404]
1	1	1	1643.82	1			61.58	High	High	P04792	23000000		[R].AQLGGPEAAKSDETAAK.[-]	P04792 [189-205]
1	2	2	1688.8	2			26.67	Medium	Medium	CON_007144053; P06753	180000000		[K].YSQKEDKYEEEIK.[I]	CON_007144053 [178-190]; P06753 [215-227]
1	6	2	1438.7	1			39.76	Medium	Medium	CON_003844445; CON_004507687	220000000		[R].ILNEMRDQYEK.[M]	CON_007212703 [289-299]; CON_IPI004686963 [262-272]; CON_003844445 [283-293]; CON_004507687 [252-262]
2	1	1	748.366	0			37.52	High	High	Q00839	90000000		[K].AELMER.[L]	Q00839 [32-37]
2	2	1	765.425	1			32.52	Medium	Medium	P46778	110000000		[R].DSFLKR.[VL]	P46778 [103-108]
1	1	1	1171.62	1			21.53	Medium	Medium	P67936	110000000		[K].AEGDVAALNRR.[I]	P67936 [45-55]
1	1	1	858.504	1			24.63	Medium	Medium	O95786	140000000		[K].LALEKER.[N]	O95786 [173-179]
1	2	1	1233.55	0			46.08	High	High	P35579	890000000		[KR].EQLEEEEEAK.[RH]	CON_006960124 [1347-1356]; P35579 [1343-1352]
2	1	1	1556.79	2	1ﾗAcetyl [N-Term]		32.03	Medium	Medium	P09651	110000000		[M].SKSESPKEPEQLR.[K]	P09651 [2-14]
1	2	1	1482.73	1			28.44	Medium	Medium	P35579	120000000		[K].DLEAHIDSANKNR.[D]	CON_006960124 [1625-1637]; P35579 [1621-1633]
2	11	3	932.468	0			54.98	High	High	P08670; CON_IPI0030695910; P05787	320000000		[KR].LLEGEESR.[LI]	P08670 [403-410]; CON_IPI0030695910 [395-402]; P05787 [394-401]
1	1	1	1331.63	0			33.13	Medium	Medium	P61247	130000000		[K].LMELHGEGSSSGK.[A]	P61247 [228-240]
1	1	1	1087.6	1			28.64	Medium	Medium	P62913	60000000		[R].GAKAEEILEK.[G]	P62913 [76-85]
1	2	1	947.468	0			58.61	High	High	P0DMV9	110000000		[K].SAVEDEGLK.[G]	P0DMV9 [551-559]
2	2	2	1689.79	2			35.13	Medium	Medium	P67936; CON_007270171	290000000		[K].YSEKEDKYEEEIK.[L]	P67936 [178-190]; CON_007270171 [214-226]
2	1	1	1572.81	2			33.66	Medium	Medium	CON_007270171	280000000		[K].KASDAEGDVAALNRR.[I]	CON_007270171 [77-91]
1	1	1	763.377	0	1ﾗCarbamidomethyl [C4]		21.75	Medium	Medium	O60496	54000000		[R].LSDCLR.[V]	O60496 [62-67]
1	1	1	1427.66	0			25.72	Medium	Medium	P80723	120000000		[K].ESEPQAAAEPAEAK.[E]	P80723 [39-52]
1	1	1	1494.71	0			33.52	Medium	Medium	P08670	440000000		[R].MFGGPGTASRPSSSR.[S]	P08670 [14-28]
1	4	4	1815.9	2			29.47	Medium	Medium	P67936; CON_007144053; CON_007270171; P06753	220000000		[K].HIAEEADRKYEEVAR.[K]	P67936 [117-131]; CON_007144053 [117-131]; CON_007270171 [153-167]; P06753 [154-168]
2	1	1	1801.88	2			43.65	High	High	P09493	1900000000		[K].HIAEDADRKYEEVAR.[K]	P09493 [153-167]
2	1	1	1143.61	1			25.13	Medium	Medium	CON_007032682	95000000		[R].ARQLEEELR.[T]	CON_007032682 [190-198]
1	1	1	3257.4	1			91.36	High	High	P67809	88000000		[R].NYQQNYQNSESGEKNEGSESAPEGQAQQR.[R]	P67809 [157-185]
1	1	1	1160.55	0			40.69	High	High	Q15149	86000000		[R].SDEGQLSPATR.[G]	Q15149 [714-724]
1	1	1	1460.74	1			26.5	Medium	Medium	P35579	170000000		[R].VEEEAAQKNMALK.[K]	P35579 [1092-1104]
2	1	1	1403.68	1			39.32	High	High	P62269	140000000		[K].RAGELTEDEVER.[V]	P62269 [55-66]
2	4	1	702.403	0			20.57	Medium	Medium	Q86SQ0	54000000		[KR].IAELEK.[NQIT]	Q86SQ0 [654-659]
1	1	0	702.403	0			20.11	Medium	Medium		54000000		[].ALLEEK.[]
2	1	1	1117.55	0			38.56	High	High	Q10589	110000000		[K].LQDASAEVER.[L]	Q10589 [127-136]
1	1	1	1401.72	1			36.1	Medium	Medium	P35579	110000000		[R].EEILAQAKENEK.[K]	P35579 [1662-1673]
3	1	1	2254.9	1	1ﾗPhosphoJoin [S6(100)]	S6(Phosp): 100	67.89	High	High	P35579	330000000		[K].GAGDGSDEEVDGKADGAEAKPAE.[-]	P35579 [1938-1960]
2	1	1	977.461	0			42.82	High	High	P47756	140000000		[R].LVEDMENK.[I]	P47756 [216-223]
4	2	1	1506.78	1			46.98	High	High	P62701	240000000		[R].ERHPGSFDVVHVK.[D]	P62701 [199-211]
1	2	1	1355.68	1			23.52	Medium	Medium	P35579	220000000		[K].DDVGKSVHELEK.[S]	CON_006960124 [1518-1529]; P35579 [1514-1525]
1	1	1	1380.72	1	1ﾗCarbamidomethyl [C10]		40.46	High	High	Q15149	100000000		[K].SHRVPLDVACAR.[G]	Q15149 [3286-3297]
2	1	1	721.388	0			31.8	Medium	Medium	Q05682	63000000		[R].AEFLNK.[S]	Q05682 [650-655]
[truncated: 479 more rows]
